# Supplementary material for: Comparative genomics of Mollicutes-related endobacteria supports a late invasion into Mucoromycota fungi
Source: Commun Biol. 2023 Sep 18;6:948. doi: 10.1038/s42003-023-05299-8 (PMC10507103; doi:10.1038/s42003-023-05299-8)
Supplement: Supplementary file 3 — Supplementary Data 1 [file 42003_2023_5299_MOESM3_ESM.xlsx]

## Sheet: Sheet1
Organism	Genome Length (bp)	Contigs	N50	Avg. Protein Length	CDS	Coding Density (%CDs)	CDS/Kb	GC Content	Pseudogenes	Pseudogene percent	Rastk Repeats	% in Repeats	Phispy phage #	% phage	Host	Host Type	Sequencig Method	Refseq?	Assembly ID	Checkm lineage	Checkm completeness	CheckM contaminatiom		Citation
Burkholderia Glomeribacter AG77	2638116	1	2638116	286.21	2175	88.16	0.824452	49.03	123	8.03532	89	4.0579	1	2.21272	Mortierella elongata	Fungus	PacBio/Illumina	No	Patric 224135.3	o Burkholderiales		89.68	0.13	Guo Y, Takashima Y, Sato Y, Narisawa K, Ohta H, Nishizawa T. Mycoavidus sp. Strain B2-EB: Comparative Genomics Reveals Minimal Genomic Features Required by a Cultivable Burkholderiaceae-Related Endofungal Bacterium. Appl Environ Microbiol. 2020 Sep 1;86(18):e01018-20. doi: 10.1128/AEM.01018-20. PMID: 32651207; PMCID: PMC7480390.
Candidatus Glomeribacter gigasporum	2355846	851	49770	284.08	2354	72.51	0.999216	49.56	161	5.09566	173	1.54968	0	0	Gigasporaceae	Fungus	454 and Sanger	Yes	CAFB01000001-CAFB01000124 (ENA)	o Burkholderiales		66.93	0.53	Ghignone S, Salvioli A, Anca I, Lumini E, Ortu G, Petiti L, Cruveiller S, Bianciotto V, Piffanelli P, Lanfranco L, Bonfante P. The genome of the obligate endobacterium of an AM fungus reveals an interphylum network of nutritional interactions. ISME J. 2012 Jan;6(1):136-45. doi: 10.1038/ismej.2011.110. Epub 2011 Aug 25. PMID: 21866182; PMCID: PMC3246228.
Mycetohabitans rhizoxinica HKI 454	3750138	3	2755309	314.7	3329	83.96	0.887701	60.71	334	14.0154	99	3.21442	2	1.06391	Rhizopus microsporus	Fungus	Sanger	Yes	ASM19877v1	o Burkholderiales		97.95	0	Lackner G, Moebius N, Partida-Martinez L, Hertweck C. Complete genome sequence of Burkholderia rhizoxinica, an Endosymbiont of Rhizopus microsporus. J Bacteriol. 2011 Feb;193(3):783-4. doi: 10.1128/JB.01318-10. Epub 2010 Dec 3. PMID: 21131495; PMCID: PMC3021220.
Linnemannia elongata AD073 MRE	326911	1	326911	258.43	333	79.18	1.01863	24.72	10	4.01057	2	0.0868738	0	0	Linnemannia elongata	Fungus	PacBio	No	CP125277	c Mollicutes		56.68	1.13	This Study
Linnemannia gamsii AM 1032 MRE	402237	1	402237	259.05	406	78.64	1.00936	22.82	9	3.13621	6	0.242892	0	0	Linnemannia gamsii	Fungus	PacBio	No	CP125276	c Mollicutes		56.18	0	This Study
Benniella sp. AD 185 MRE	615212	1	615212	238.11	717	83.48	1.16545	29.52	42	6.72142	56	3.66053	2	4.8871	Benniella sp.	Fungus	PacBio	No	CP125275	c Mollicutes		53.25	1.88	This Study
Benniella erionia GB Aus 27B MRE	486155	1	486155	225.4	610	85.1	1.25474	30.45	28	5.25347	26	1.99731	2	7.49329	Benniella erionia	Fungus	PacBio	No	CP125274	c Mollicutes		45.37	1.5	This Study
Spiroplasma turonicum	1261374	1	1261374	344.3	1084	88.9301	0.85938	24.2	70	8.37602	65	2.00948	0	0	Haematopota sp.	Insect	PacBio	Yes	ASM126271v1	c Mollicutes		99.25	0.38	Davis RE, Shao J, Zhao Y, Gasparich GE, Gaynor BJ, Donofrio N. Complete Genome Sequence of Spiroplasma turonicum Strain Tab4cT, a Parasite of a Horse Fly, Haematopota sp. (Diptera: Tabanidae). Genome Announc. 2015 Nov 19;3(6):e01367-15. doi: 10.1128/genomeA.01367-15. PMID: 26586899; PMCID: PMC4653801.
Spiroplasma atrichopogonis	1160484	1	1160484	241.77	1274	79.85	1.09782	29.25	104	5.34225	16	0.458257	0	0	Atrichopogon sp.	Insect	Illumina Miseq	Yes	ASM102924v1	c Mollicutes		97.24	0.9	Lo WS, Gasparich GE, Kuo CH. Found and Lost: The Fates of Horizontally Acquired Genes in Arthropod-Symbiotic Spiroplasma. Genome Biol Evol. 2015 Aug 8;7(9):2458-72. doi: 10.1093/gbe/evv160. PMID: 26254485; PMCID: PMC4607517.
Spiroplasma eriocheiris	1365714	1	1365714	327.7	1237	89.2214	0.905753	29.8	61	4.43255	14	0.455439	0	0	Crustacean	Crustacean	Illumina Miseq	Yes	ASM102926v1	c Mollicutes		99.37	2.41	Lo WS, Gasparich GE, Kuo CH. Found and Lost: The Fates of Horizontally Acquired Genes in Arthropod-Symbiotic Spiroplasma. Genome Biol Evol. 2015 Aug 8;7(9):2458-72. doi: 10.1093/gbe/evv160. PMID: 26254485; PMCID: PMC4607517.
Spiroplasma alleghenense	1336077	1	1336077	354.05	1146	91.28	0.857735	29.49	54	5.69511	50	3.13904	0	0	Panorpa helena	Insect	Illumina Miseq	Yes	ASM336377v1	c Mollicutes		98.87	1.13	Chou L, Lee TY, Tsai YM, Kuo CH. Complete Genome Sequence of Spiroplasma alleghenense PLHS-1T (ATCC 51752), a Bacterium Isolated from Scorpion Fly (Panorpa helena). Microbiol Resour Announc. 2019 Apr 25;8(17):e00317-19. doi: 10.1128/MRA.00317-19. PMID: 31023800; PMCID: PMC6486257.
Mycoplasma hominis	665445	1	665445	360.82	557	90.77	0.837034	27.12	26	5.79387	31	2.80083	0	0	Human pathoge	Human Pathogen	Clone library/sanger	Yes	ASM8586v1	g Mycoplasma		100	0	Pereyre S, Sirand-Pugnet P, Beven L, Charron A, Renaudin H, Barré A, Avenaud P, Jacob D, Couloux A, Barbe V, de Daruvar A, Blanchard A, Bébéar C. Life on arginine for Mycoplasma hominis: clues from its minimal genome and comparison with other human urogenital mycoplasmas. PLoS Genet. 2009 Oct;5(10):e1000677. doi: 10.1371/journal.pgen.1000677. Epub 2009 Oct 9. PMID: 19816563; PMCID: PMC2751442.
Mycoplasma leachii	1008951	1	1008951	338.4	884	89.1348	0.876158	23.8	39	4.14797	47	2.04797	0	0	Ruminant pathogen	Ruminant Pathogen	Sanger	Yes	ASM18336v1	c Mollicutes		99.62	0.38	Wise KS, Calcutt MJ, Foecking MF, Madupu R, DeBoy RT, Röske K, Hvinden ML, Martin TR, Durkin AS, Glass JI, Methé BA. Complete genome sequences of Mycoplasma leachii strain PG50T and the pathogenic Mycoplasma mycoides subsp. mycoides small colony biotype strain Gladysdale. J Bacteriol. 2012 Aug;194(16):4448-9. doi: 10.1128/JB.00761-12. PMID: 22843585; PMCID: PMC3416226.
Mycoplasma genitalium	580076	1	580076	350.82	522	94.8895	0.899882	31.69	51	10.5133	16	0.482351	0	0	Human pathogen	Human Pathogen	Clone library/sanger	Yes	ASM2732v1	c Mollicutes		99.25	0	Fraser CM, Gocayne JD, White O, Adams MD, Clayton RA, Fleischmann RD, Bult CJ, Kerlavage AR, Sutton G, Kelley JM, Fritchman RD, Weidman JF, Small KV, Sandusky M, Fuhrmann J, Nguyen D, Utterback TR, Saudek DM, Phillips CA, Merrick JM, Tomb JF, Dougherty BA, Bott KF, Hu PC, Lucier TS, Peterson SN, Smith HO, Hutchison CA 3rd, Venter JC. The minimal gene complement of Mycoplasma genitalium. Science. …
Mycoplasma mycoides	1084586	1	1084586	375.03	873	90.72	0.804915	23.92	43	5.60112	53	2.66765	0	0	Ruminant parasite	Ruminant Parasite	Clone library/sanger	Yes	ASM2368v1	c Mollicutes		99.62	0.38	Lartigue C, Glass JI, Alperovich N, Pieper R, Parmar PP, Hutchison CA 3rd, Smith HO, Venter JC. Genome transplantation in bacteria: changing one species to another. Science. 2007 Aug 3;317(5838):632-8. doi: 10.1126/science.1144622. Epub 2007 Jun 28. PMID: 17600181.
Wolbachia from Aedes aegypti	1267786	1	1267786	279.07	1270	84.07	1.00175	35.23	63	3.78179	175	9.70826	1	1.12148	Aedes aegypti	Insect	Illumina Miseq	Yes	ASM1789624v1	o Rickettsiales		99.79	0	Dainty KR, Hawkey J, Judd LM, Pacidônio EC, Duyvestyn JM, Gonçalves DS, Lin SY, O'Donnell TB, O'Neill SL, Simmons CP, Holt KE, Flores HA. wMel Wolbachia genome remains stable after 7 years in Australian Aedes aegypti field populations. Microb Genom. 2021 Sep;7(9):000641. doi: 10.1099/mgen.0.000641. PMID: 34468309; PMCID: PMC8715424.
Wolbachia from Drosophila ananassae	1401460	1	1401460	293.44	1338	84.24	0.954719	35.19	56	2.99088	280	17.8931	0	0	Drosophila ananassae	Insect	Illumina Miseq	Yes	ASM803321v1	o Rickettsiales		99.79	0	Gasser MT, Chung M, Bromley RE, Nadendla S, Dunning Hotopp JC. Complete Genome Sequence of wAna, the Wolbachia Endosymbiont of Drosophila ananassae. Microbiol Resour Announc. 2019 Oct 24;8(43):e01136-19. doi: 10.1128/MRA.01136-19. PMID: 31649084; PMCID: PMC6813396.
Wolbachia from aedes albopictus	1492731	20	145461	293.93	1443	84.91	0.966685	34.5	137	8.72689	190	22.5251	0	0	Aedes albopictus	Insect	PacBio	Yes	ASM479541v1	o Rickettsiales		98.72	0.11	Lefoulon E, Vaisman N, Frydman HM, Sun L, Voland L, Foster JM, Slatko BE. Large Enriched Fragment Targeted Sequencing (LEFT-SEQ) Applied to Capture of Wolbachia Genomes. Sci Rep. 2019 Apr 11;9(1):5939. doi: 10.1038/s41598-019-42454-w. Erratum in: Sci Rep. 2019 Dec 24;9(1):20184. PMID: 30976027; PMCID: PMC6459864.
Wolbachia from Folsomia candida	1801626	1	1801626	330.42	1601	88.27	0.888642	34.35	71	5.88396	187	13.9273	0	0	Folsonmia candida	Springtail	PacBio	Yes	ASM193175v2	o Rickettsiales		99.36	1.82	Faddeeva-Vakhrusheva A, Kraaijeveld K, Derks MFL, Anvar SY, Agamennone V, Suring W, Kampfraath AA, Ellers J, Le Ngoc G, van Gestel CAM, Mariën J, Smit S, van Straalen NM, Roelofs D. Coping with living in the soil: the genome of the parthenogenetic springtail Folsomia candida. BMC Genomics. 2017 Jun 28;18(1):493. doi: 10.1186/s12864-017-3852-x. PMID: 28659179; PMCID: PMC5490193.
Diversispora epigaea MREI 1	629893	1	629893	253.89	730	88.51	1.15893	32.39	35	7.4954	52	9.68863	2	9.02661	Diversispora epigaea	Fugus	Illumina Hiseq	No	NWVA01000001.1(genbank)	c Mollicutes		49.44	0.75	Sun X, Chen W, Ivanov S, MacLean AM, Wight H, Ramaraj T, Mudge J, Harrison MJ, Fei Z. Genome and evolution of the arbuscular mycorrhizal fungus Diversispora epigaea (formerly Glomus versiforme) and its bacterial endosymbionts. New Phytol. 2019 Feb;221(3):1556-1573. doi: 10.1111/nph.15472. Epub 2018 Oct 13. PMID: 30368822. Diversispora epigaea MREI 2		Sun X, Chen W, Ivanov S, MacLean AM, Wight H, Ramaraj T, Mudge J, Harrison MJ, Fei Z. Genome and evolution of the arbuscular mycorrhizal fungus Diversispora epigaea (formerly Glomus versiforme) and its bacterial endosymbionts. New Phytol. 2019 Feb;221(3):1556-1573. doi: 10.1111/nph.15472. Epub 2018 Oct 13. PMID: 30368822. Diversispora epigaea MRE II	Sun X, Chen W, Ivanov S, MacLean AM, Wight H, Ramaraj T, Mudge J, Harrison MJ, Fei Z. Genome and evolution of the arbuscular mycorrhizal fungus Diversispora epigaea (formerly Glomus versiforme) and its bacterial endosymbionts. New Phytol. 2019 Feb;221(3):1556-1573. doi: 10.1111/nph.15472. Epub 2018 Oct 13. PMID: 30368822.
Diversispora epigaea MREI 2	607619	1	607619	276.18	639	87.34	1.05165	31.84	40	11.7972	67	6.67013	2	3.62974	Diversispora epigaea	Fugus	Illumina Hiseq	No	NWVA01000002.1(genbank)	k Bacteria		61.63	0	Sun X, Chen W, Ivanov S, MacLean AM, Wight H, Ramaraj T, Mudge J, Harrison MJ, Fei Z. Genome and evolution of the arbuscular mycorrhizal fungus Diversispora epigaea (formerly Glomus versiforme) and its bacterial endosymbionts. New Phytol. 2019 Feb;221(3):1556-1573. doi: 10.1111/nph.15472. Epub 2018 Oct 13. PMID: 30368822. Diversispora epigaea MREI 3
Diversispora epigaea MRE II	571166	1	571166	250.55	567	74.82	0.992706	29.06	46	7.44004	64	3.15127	1	2.67856	Diversispora epigaea	Fugus	Illumina Hiseq	No	NWVA01000009.1(genbank)	c Mollicutes		50.98	0.75	Sun X, Chen W, Ivanov S, MacLean AM, Wight H, Ramaraj T, Mudge J, Harrison MJ, Fei Z. Genome and evolution of the arbuscular mycorrhizal fungus Diversispora epigaea (formerly Glomus versiforme) and its bacterial endosymbionts. New Phytol. 2019 Feb;221(3):1556-1573. doi: 10.1111/nph.15472. Epub 2018 Oct 13. PMID: 30368822. Diversispora epigaea MREI 4
Dentiscutata heterogama MRE	648879	1	648879	269.54	699	87.32	1.07724	34.06	32	8.429	22	3.03893	2	3.39123	Dentiscutata heterogama	Fugus	Illumina Miseq	No	PRJEB8356 (ENA)	c Mollicutes		54.94	0.75	Torres-Cortés G, Ghignone S, Bonfante P, Schüßler A. Mosaic genome of endobacteria in arbuscular mycorrhizal fungi: Transkingdom gene transfer in an ancient mycoplasma-fungus association. Proc Natl Acad Sci U S A. 2015 Jun 23;112(25):7785-90. doi: 10.1073/pnas.1501540112. Epub 2015 May 11. Erratum in: Proc Natl Acad Sci U S A. 2015 Sep 22;112(38):E5376. PMID: 25964335; PMCID: PMC4485150.
Claroideoglomus etunicatum OT135 MRE	662952	67	14792	221.86	846	82.26	1.27611	34.29	48	7.02811	211	28.16	3	2.89644	Claroideoglomus	Fugus	Illumina Hiseq	No	ASM101767v1	c Mollicutes		40.04	16.62	Naito M, Morton JB, Pawlowska TE. Minimal genomes of mycoplasma-related endobacteria are plastic and contain host-derived genes for sustained life within Glomeromycota. Proc Natl Acad Sci U S A. 2015 Jun 23;112(25):7791-6. doi: 10.1073/pnas.1501676112. Epub 2015 May 11. PMID: 25964324; PMCID: PMC4485128.
Rhizophagus clarus NB112A MRE	739936	34	54673	256.7	785	80.46	1.0609	32.05	59	7.37293	245	37.3831	0	0	Rhizophagus clarus	Fugus	Illumina Hiseq	No	ASM101770v1	k Bacteria		65.26	16.53	Naito M, Morton JB, Pawlowska TE. Minimal genomes of mycoplasma-related endobacteria are plastic and contain host-derived genes for sustained life within Glomeromycota. Proc Natl Acad Sci U S A. 2015 Jun 23;112(25):7791-6. doi: 10.1073/pnas.1501676112. Epub 2015 May 11. PMID: 25964324; PMCID: PMC4485128.
Racocetra verrucosa VA103A MRE	1227948	99	24038	233.96	1508	84.15	1.22807	33.6	60	6.77244	271	16.7461	3	2.60817	Racocetra verrucosa	Fugus	Illumina Hiseq	No	ASM101768v1	c Mollicutes		50.76	8.21	Naito M, Morton JB, Pawlowska TE. Minimal genomes of mycoplasma-related endobacteria are plastic and contain host-derived genes for sustained life within Glomeromycota. Proc Natl Acad Sci U S A. 2015 Jun 23;112(25):7791-6. doi: 10.1073/pnas.1501676112. Epub 2015 May 11. PMID: 25964324; PMCID: PMC4485128.
Mycoplasma Endogone FLAS59071 MRE	2926753	532	13266	227.08	3376	76.78	1.1535	32.44	141	5.90368	894	6.84195	2	0.514803	Endogone	Fugus	Illumina Hiseq	No	https://mycocosm.jgi.doe.gov/Endsp1/Endsp1.home.html	root		78.7	164.46	Chang Y, Desirò A, Na H, Sandor L, Lipzen A, Clum A, Barry K, Grigoriev IV, Martin FM, Stajich JE, Smith ME, Bonito G, Spatafora JW. Phylogenomics of Endogonaceae and evolution of mycorrhizas within Mucoromycota. New Phytol. 2019 Apr;222(1):511-525. doi: 10.1111/nph.15613. Epub 2019 Jan 12. PMID: 30485448.
Jimgerdemannia flammicorona MRE	986305	64	36041	235.83	1145	81.69	1.1609	33.88	48	6.7252	163	3.26572	4	4.04784	Jimgerdemannia flammicorna	Fugus	Illumina Hiseq	No	https://mycocosm.jgi.doe.gov/Jimfl_AD_1/Jimfl_AD_1.home.html	c Mollicutes		58.52	0.75	Chang Y, Desirò A, Na H, Sandor L, Lipzen A, Clum A, Barry K, Grigoriev IV, Martin FM, Stajich JE, Smith ME, Bonito G, Spatafora JW. Phylogenomics of Endogonaceae and evolution of mycorrhizas within Mucoromycota. New Phytol. 2019 Apr;222(1):511-525. doi: 10.1111/nph.15613. Epub 2019 Jan 12. PMID: 30485448.
Jimgerdemannia lactiflua MRE	1765140	279	11648	237.22	1985	78.54	1.12456	32.25	92	6.66831	229	1.98392	2	2.14006	Jimgerdemannia lactiflua	Fugus	Illumina Hiseq	No	https://mycocosm.jgi.doe.gov/Jimlac1/Jimlac1.home.html	k Bacteria		72.29	61.55	Chang Y, Desirò A, Na H, Sandor L, Lipzen A, Clum A, Barry K, Grigoriev IV, Martin FM, Stajich JE, Smith ME, Bonito G, Spatafora JW. Phylogenomics of Endogonaceae and evolution of mycorrhizas within Mucoromycota. New Phytol. 2019 Apr;222(1):511-525. doi: 10.1111/nph.15613. Epub 2019 Jan 12. PMID: 30485448.
Burkholderia pyrrocinia	7961346	4	3214754	323.94	7035	86.04	0.883645	66.46	392	6.92282	120	2.62775	0	0	Possible human pathogen	Free living/Human Pathogen	PacBio	Yes	ASM102866v1	o Burkholderiales		99.95	1.5	Kwak Y, Shin JH. Complete genome sequence of Burkholderia pyrrocinia 2327(T), the first industrial bacterium which produced antifungal antibiotic pyrrolnitrin. J Biotechnol. 2015 Oct 10;211:3-4. doi: 10.1016/j.jbiotec.2015.06.420. Epub 2015 Jul 3. PMID: 26150017.
Burkholderia oklahomenis	7135022	2	4132035	326.62	6075	83.6	0.851434	67.07	379	7.41373	126	1.72299	0	0	Possible human pathogen	Free living/Human Pathogen	Illumina, PacBio, 454	Yes	ASM95936v1	o Burkholderiales		99.95	0.91	Johnson SL, Bishop-Lilly KA, Ladner JT, Daligault HE, Davenport KW, Jaissle J, Frey KG, Koroleva GI, Bruce DC, Coyne SR, Broomall SM, Li PE, Teshima H, Gibbons HS, Palacios GF, Rosenzweig CN, Redden CL, Xu Y, Minogue TD, Chain PS. Complete genome sequences for 59 burkholderia isolates, both pathogenic and near neighbor. Genome Announc. 2015 Apr 30;3(2):e00159-15. doi: 10.1128/genomeA.00159-15. Er…
Burkholderia dolosa	6409095	3	3406596	323.46	5661	85.8824	0.883276	67.01	301	6.85211	96	2.03054	1	0.169977	Possible human pathogen	Free living/Human Pathogen	Illumina, PacBio, 454	Yes	ASM95950v1	o Burkholderiales		99.95	0.4	Johnson SL, Bishop-Lilly KA, Ladner JT, Daligault HE, Davenport KW, Jaissle J, Frey KG, Koroleva GI, Bruce DC, Coyne SR, Broomall SM, Li PE, Teshima H, Gibbons HS, Palacios GF, Rosenzweig CN, Redden CL, Xu Y, Minogue TD, Chain PS. Complete genome sequences for 59 burkholderia isolates, both pathogenic and near neighbor. Genome Announc. 2015 Apr 30;3(2):e00159-15. doi: 10.1128/genomeA.00159-15. Er…
Burkholderia stagnalis	7583807	3	30001569	333.45	6591	87.11	0.869089	67.65	377	7.75367	98	1.48986	2	0.80693	Possible human pathogen	Free living/Human Pathogen	PacBio	Yes	ASM171895v1	o Burkholderiales		99.95	0.62	Sahl JW, Vazquez AJ, Hall CM, Busch JD, Tuanyok A, Mayo M, Schupp JM, Lummis M, Pearson T, Shippy K, Colman RE, Allender CJ, Theobald V, Sarovich DS, Price EP, Hutcheson A, Korlach J, LiPuma JJ, Ladner J, Lovett S, Koroleva G, Palacios G, Limmathurotsakul D, Wuthiekanun V, Wongsuwan G, Currie BJ, Keim P, Wagner DM. The Effects of Signal Erosion and Core Genome Reduction on the Identification of D…
Phytoplasma ziziphi	750803	1	750803	289.15	675	78.17	0.899037	23.22	36	5.2328	186	13.5086	0	0	Jujube	Plant	Illumina Hiseq, Pacbi	Yes	ASM364054v1	k Bacteria		95.89	0	Wang J, Song L, Jiao Q, Yang S, Gao R, Lu X, Zhou G. Comparative genome analysis of jujube witches'-broom Phytoplasma, an obligate pathogen that causes jujube witches'-broom disease. BMC Genomics. 2018 Sep 19;19(1):689. doi: 10.1186/s12864-018-5075-1. PMID: 30231900; PMCID: PMC6148798.
Candidatus Phytoplasma mali	601943	1	601943	315.65	500	78.82	0.830643	21.39	23	4.43497	163	11.3667	0	0	Apple	Plant	clone library/sanger	Yes	ASM2620v1	k Bacteria		95.43	0	Kube M, Schneider B, Kuhl H, Dandekar T, Heitmann K, Migdoll AM, Reinhardt R, Seemüller E. The linear chromosome of the plant-pathogenic mycoplasma 'Candidatus Phytoplasma mali'. BMC Genomics. 2008 Jun 26;9:306. doi: 10.1186/1471-2164-9-306. PMID: 18582369; PMCID: PMC2459194.
Candidatus Phytoplasma solani	821322	19	76256	291.73	728	77.06	0.886376	28.34	34	5.68352	337	22.9143	0	0	Vitis vinifera	Plant	Illumina Miseq	Yes	ASM369809v1	k Bacteria		97.83	5.8	Music MS, Samarzija I, Hogenhout SA, Haryono M, Cho ST, Kuo CH. The genome of 'Candidatus Phytoplasma solani' strain SA-1 is highly dynamic and prone to adopting foreign sequences. Syst Appl Microbiol. 2019 Mar;42(2):117-127. doi: 10.1016/j.syapm.2018.10.008. Epub 2018 Nov 1. PMID: 30455068.
Candidatus Phytoplasma tritici	611362	6	345813	266.74	557	72.87	0.911081	27.14	41	5.75322	37	2.87849	0	0	Wheat	Plant	Illumina Hiseq, Miseq	Yes	WBD	k Bacteria		97.14	0	Chen W, Li Y, Wang Q, Wang N, Wu Y. Comparative genome analysis of wheat blue dwarf phytoplasma, an obligate pathogen that causes wheat blue dwarf disease in China. PLoS One. 2014 May 5;9(5):e96436. doi: 10.1371/journal.pone.0096436. PMID: 24798075; PMCID: PMC4010473.
Rhizophagus sp LPA8 4 MRE	1506637	53	72321	295.73	1473	86.9326	0.977674	32.68	114	11.2792	49	1.8232	0	0	Rhizophagus sp.	Fungus	Illumina HiSeq	No	ASM2140960v1	k Bacteria		68.43	72.1	Savary R, Masclaux FG, Sanders IR.The model arbuscular mycorrhizal fungus Rhizophagus irregularis harbours endosymbiotic bacteria with a highly reduce genome. bioRxiv 2021.09.13.460061; doi: https://doi.org/10.1101/2021.09.13.460061
Rhizophagus irregularis A2 6 MRE	555875	5	119937	321.88	503	87.5605	0.90488	33.03	38	9.4586	4	0.153812	0	0	Rhizophagus irregularis	Fungus	Illumina HiSeq	No	ASM2140968v1	c Mollicutes		49.08	0.25	Savary R, Masclaux FG, Sanders IR.The model arbuscular mycorrhizal fungus Rhizophagus irregularis harbours endosymbiotic bacteria with a highly reduce genome. bioRxiv 2021.09.13.460061; doi: https://doi.org/10.1101/2021.09.13.460062
Rhizophagus irregularis A2 WG MRE	500669	7	119954	318.29	456	87.1498	0.910781	33.04	34	9.77193	2	0.0770968	0	0	Rhizophagus irregularis	Fungus	Illumina HiSeq	No	ASM2140970v1	c Mollicutes		45.32	0.25	Savary R, Masclaux FG, Sanders IR.The model arbuscular mycorrhizal fungus Rhizophagus irregularis harbours endosymbiotic bacteria with a highly reduce genome. bioRxiv 2021.09.13.460061; doi: https://doi.org/10.1101/2021.09.13.460063
Rhizophagus sp LpA8 3 MRE	1512906	54	49706	289.7	1497	86.1946	0.989486	32.46	106	10.0309	67	1.89192	1	1.23352	Rhizophagus sp.	Fungus	Illumina HiSeq	No	ASM2140964v1	k Bacteria		66.61	76.55	Savary R, Masclaux FG, Sanders IR.The model arbuscular mycorrhizal fungus Rhizophagus irregularis harbours endosymbiotic bacteria with a highly reduce genome. bioRxiv 2021.09.13.460061; doi: https://doi.org/10.1101/2021.09.13.460064
Rhizophagus irregularis A2 4 MRE	507735	6	119921	316.94	465	87.2617	0.915832	33.06	35	9.73382	4	0.168789	0	0	Rhizophagus irrregularis	Fungus	Illumina HiSeq	No	ASM2140974v1	c Mollicutes		46.39	0.25	Savary R, Masclaux FG, Sanders IR.The model arbuscular mycorrhizal fungus Rhizophagus irregularis harbours endosymbiotic bacteria with a highly reduce genome. bioRxiv 2021.09.13.460061; doi: https://doi.org/10.1101/2021.09.13.460065
Rhizophagus irregularis A2 3 MRE	565759	7	119926	317.64	513	86.5863	0.906747	33.01	45	10.218	2	0.0682269	0	0	Rhizophagus irregularis	Fungus	Illumina HiSeq	No	ASM2140972v1	c Mollicutes		49.08	0.25	Savary R, Masclaux FG, Sanders IR.The model arbuscular mycorrhizal fungus Rhizophagus irregularis harbours endosymbiotic bacteria with a highly reduce genome. bioRxiv 2021.09.13.460061; doi: https://doi.org/10.1101/2021.09.13.460066
Rhizophagus sp LPA8 1 MRE	1544581	50	56688	290.6	1538	87.0081	0.995739	32.6	105	10.0122	85	3.16047	0	0	Rhizophagus sp.	Fungus	Illumina HiSeq	No	ASM2140966v1	k Bacteria		63.01	75.55	Savary R, Masclaux FG, Sanders IR.The model arbuscular mycorrhizal fungus Rhizophagus irregularis harbours endosymbiotic bacteria with a highly reduce genome. bioRxiv 2021.09.13.460061; doi: https://doi.org/10.1101/2021.09.13.460067
Ureaplasma parvum serovar 3	751719	1	751719	369.6	618	91.3127	0.822116	25.5	33	5.37595	18	1.89087	1	2.32387	Human	Human	clone library/sanger	Yes	ASM662v1	f Mycoplasmataceae		99.05	0	Glass JI, Lefkowitz EJ, Glass JS, Heiner CR, Chen EY, Cassell GH. The complete sequence of the mucosal pathogen Ureaplasma urealyticum. Nature. 2000 Oct 12;407(6805):757-62. doi: 10.1038/35037619. PMID: 11048724.
Ureaplasma parvum	742074	8	379233	373.8	612	92.2566	0.824716	25.3	35	6.45839	10	0.245798	1	2.47644	Human	Human	Illumina vaseq	No	ASM1837160v1	f Mycoplasmataceae		98.81	0.48	Lou YC, Olm MR, Diamond S, Crits-Christoph A, Firek BA, Baker R, Morowitz MJ, Banfield JF. Infant gut strain persistence is associated with maternal origin, phylogeny, and traits including surface adhesion and iron acquisition. Cell Rep Med. 2021 Sep 7;2(9):100393. doi: 10.1016/j.xcrm.2021.100393. PMID: 34622230; PMCID: PMC8484513.
Ureaplasma diversum	973501	1	973501	391.43	738	89.1731	0.758089	28.2	51	7.17061	61	5.33826	0	0	Cattle Pathogen	Cattle Pathogen	Illumina	Yes	ASM94109v1	f Mycoplasmataceae		97.69	0.38	Marques LM, Guimarães AM, Martins HB, Rezende IS, Barbosa MS, Campos GB, do Nascimento NC, Dos Santos AP, Amorim AT, Santos VM, Messick JB, Timenetsky J. Genome Sequence of Ureaplasma diversum Strain ATCC 49782. Genome Announc. 2015 Apr 16;3(2):e00314-15. doi: 10.1128/genomeA.00314-15. PMID: 25883297; PMCID: PMC4400440.
