# Supplementary material for: Comparative genomics of Mollicutes-related endobacteria supports a late invasion into Mucoromycota fungi
Source: Commun Biol. 2023 Sep 18;6:948. doi: 10.1038/s42003-023-05299-8 (PMC10507103; doi:10.1038/s42003-023-05299-8)
Supplement: Supplementary file 4 — Supplementary Data 2 [file 42003_2023_5299_MOESM4_ESM.xlsx]

## Sheet: Sheet1
Taxa	Phage #	Putative Function (from BLAST hits)	Top Phage Hit (by E value) E	value	Percent Identity Query Coverage	Accession_top_hit
Benniella sp AD185	Phage 2	50S ribosomal protein L17	Myoviridae	6e-14	38.3	87 CAH1075516.1
Benniella sp AD185	Phage 1	addiction module antidote protein	Siphoviridae	1e-17	42.4	80 DAF31919.1
C etunicatum OT136	Phage 3	addiction module antidote protein	Siphoviridae	2e-16	40.6	76 DAF31919.1
Rhizophagus sp. LPA8 4	Phage 1	addiction module antidote protein	Siphoviridae	1e-10	36.3	73 DAF31919.1
B erionia GbAus27B	Phage 1	Adenine specific Methyltransferase	Siphoviridae	8e-17	28.3	99 DAN64828.1
Dentiscutata heterogama MRE	Phage 1	Adenine specific Methyltransferase	Lauvirus (Autographiviridae)	2e-24	36.7	95 YP_009042135.1
R Verrucosa VA103A MRE	Phage 1	Adenine specific Methyltransferase	Lauvirus (Autographiviridae)	2e-21	33.7	94 YP_009042135.1
R Verrucosa VA103A MRE	Phage 2	Adenine specific Methyltransferase	Lauvirus (Autographiviridae)	3e-19	30.5	92 YP_009042135.1
J flammicorona	Phage 3	Adenine specific Methyltransferase	Siphoviridae	2e-14	27.8	92 DAI16371.1
Endogonales MRE	Phage 2	Adenine specific Methyltransferase	Siphoviridae	4e-12	26.3	84 DAI16371.1
J flammicorona	Phage 1	Cytosine methyltransferase	Sozzivirus (Caudoviricetes)	1e-78	38.6	83 YP_009006594.1
J. lactiflua MRE	Phage 3	Cytosine methyltransferase	Siphoviridae	3e-18	34.4	82 DAP74575.1
J. lactiflua MRE	Phage 1	Diadenosine tetraphosphate hydrolase	Siphoviridae	1e-15	28.5	84 DAV15061.1
D. epigaea MRE I 2	Phage 1	DNA methylase	Bacteriophage sp.	7e-15	25.3	52 DAY36803.1
Endogonales MRE	Phage 1	DNA methylase	Staphylococcus phage (Silviaviru	4e-12	29.1	76 APC42946.1
J. lactiflua MRE	Phage 1	DNA primase catalytic core	Bacteriophage sp.	6e-41	27.9	84 UWI04362.1
Dentiscutata heterogama MRE	Phage 1	DNA-binding protein	Herelleviridae	1e-06	31	90 DAG96328.1
J flammicorona	Phage 3	ERF Family protein	Spiroplasma phage	5e-09	34.3	83 UXX42174.1
C etunicatum OT135	Phage 1	ERF Family protein	Siphoviridae	3e-18	35.3	75 DAK13615.1
C etunicatum OT135	Phage 3	ERF Family protein	Coventryvirus (Caudoviricetes)	9e-16	35.8	72 YP_010081722.1
J. lactiflua MRE	Phage 1	ERF Family protein	Siphoviridae	2e-14	33.1	75 DAV80611.1
D epigaea MRE I 3	Phage 2	Exopolyphosphatase-related protein	Myoviridae	2e-21	27.9	92 DAP32027.1
D. epigaea MRE I 2	Phage 2	haloacid dehalogenase-like hydrolase	Bacteriophage sp.	3e-08	25.4	92 UWF99949.1
Rhizophagus sp. LPA8 4	Phage 1	HigA protein	Bacteriophage sp.	7e-20	54.6	81 QNL31560.1
J. lactiflua MRE	Phage 1	Holliday junction resolvase	Spiroplasma phage	5e-07	30.2	91 UXX42175.1
Dentiscutata heterogama MRE	Phage 1	Hypothetical Protein	Myoviridae	1e-60	39.1	92 QPB07936.1
Dentiscutata heterogama MRE	Phage 1	Hypothetical Protein	Chorovirus (Phycodnaviridae)	2e-08	28	71 AGE50861.1
R Verrucosa VA103A MRE	Phage 3	Hypothetical Protein	Spiroplasma phage	1e-06	29.3	91 UXX42152.1
D epigaea MRE I 2	Phage 1	Hypothetical Protein	Siphoviridae	5e-08	29.5	76 DAZ72316.1
D epigaea MRE I 3	Phage 2	Hypothetical Protein	Siphoviridae	1e-14	35	67 DAE10925.1
D epigaea MRE I 3	Phage 2	Hypothetical Protein	Spiroplasma phage	2e-06	27.7	84 UXX42152.1
D. epigaea MRE I 2	Phage 2	Hypothetical Protein	Spiroplasma phage	2e-08	29.3	91 UXX42152.1
Endogonales MRE	Phage 2	Hypothetical Protein	Siphoviridae	5e-07	27.5	75 DAY90081.1
J. lactiflua MRE	Phage 3	Hypothetical Protein	Myoviridae	2e-13	31.2	85 DAR72061.1
B erionia GbAus27B	Phage 2	Integrase	Siphoviridae	2e-29	35.3	73 DAS35364.1
R Verrucosa VA103A MRE	Phage 1	Nucleotidyltransferase protein	Siphoviridae	2e-14	45.2	56 DAW69578.1
R Verrucosa VA103A MRE	Phage 2	Nucleotidyltransferase protein	Siphoviridae	2e-14	45.2	56 DAW69578.1
R Verrucosa VA103A MRE	Phage 1	ParA-like protein	Siphoviridae	6e-33	35.6	100 QIG69222.1
Benniella sp AD185	Phage 1	Plasmid maintenance system killer protein	Myoviridae	4e-27	55.4	100 DAV15295.1
J. lactiflua MRE	Phage 1	protein RecA	Podoviridae	2e-83	40.6	95 DAW95738.1
R Verrucosa VA103A MRE	Phage 3	putative ERF recombinase	Lactococcus phage (Siphoviridae	4e-09	29.7	57 AAR14303.1
Rhizophagus sp. LPA8 4	Phage 1	Putative Transposase	Thermus phage (Myoviridae)	9e-57	34.7	95 AYJ73948.1
J. lactiflua MRE	Phage 1	Rep helicase	Podoviridae	9e-98	34.7	96 DAX09389.1
C etunicatum OT135	Phage 1	Ribosomal protein L35	Siphoviridae	3e-15	57.8	94 DAX48056.1
D. epigaea MRE I 2	Phage 2	Ribosomal protein S17	Myoviridae	6e-17	40.3	77 DAW43349.1
Diversispora epigaea MRE II	Phage 1	Serine threonine protein kinase	Brazilian cedratvirus (Pithovirid	1e-20	23.7	50 SPN79556.1
B erionia GbAus27B	Phage 1	Site specific recombinase XERD	Inoviridae (other similar hits in	1e-20	29.9	91 DAG07666.1
B erionia GbAus27B	Phage 1	Site specific recombinase XERD	Siphoviridae	6e-10	34	68 DAK83643.1
B erionia GbAus27B	Phage 2	Site specific recombinase XERD	Siphoviridae	4e-22	34.4	71 DAO67439.1
Benniella sp AD185	Phage 1	Site specific recombinase XERD	Siphoviridae	3e-26	30.7	82 DAO23793.1
Benniella sp AD185	Phage 2	Site specific recombinase XERD	Wolbachia phage WO (Myovirid	3e-18	38.2	86 QHJ75398.1
Benniella sp AD185	Phage 2	Site specific recombinase XERD	Podoviridae	4e-08	39.3	78 DAW68553.1
Diversispora epigaea MRE II	Phage 1	Site specific recombinase XERD	Siphoviridae	2e-11	32	57 DAK69929.1
Diversispora epigaea MRE II	Phage 1	Site specific recombinase XERD	Podoviridae	4e-25	29.4	89 DAW15487.1
Dentiscutata heterogama MRE	Phage 1	Site specific recombinase XERD	Myoviridae	5e-10	31.4	89 DAY67148.1
Dentiscutata heterogama MRE	Phage 1	Site specific recombinase XERD	Myoviridae	4e-25	30.4	85 DAO67439.1
R Verrucosa VA103A MRE	Phage 1	Site specific recombinase XERD	Wolbachia phage WO (Myovirid	1e-11	32	85 QHJ75398.1
R Verrucosa VA103A MRE	Phage 2	Site specific recombinase XERD	Myoviridae	7e-27	39.3	66 DAO67439.1
R Verrucosa VA103A MRE	Phage 3	Site specific recombinase XERD	Siphoviridae	4e-24	27.8	92 DAF45391.1
J flammicorona	Phage 1	Site specific recombinase XERD	Siphoviridae	5e-23	31.4	75 DAS90115.1
J flammicorona	Phage 2	Site specific recombinase XERD	Myoviridae	3e-22	28.8	91 DAO67439.1
J flammicorona	Phage 3	Site specific recombinase XERD	Myoviridae	4e-22	30.2	90 DAO67439.1
J flammicorona	Phage 3	Site specific recombinase XERD	Podoviridae	2e-10	31.4	96 DAW15487.1
J flammicorona	Phage 4	Site specific recombinase XERD	Wolbachia phage WO (Myovirid	7e-11	33.1	77 QHJ75398.1
C etunicatum OT135	Phage 1	Site specific recombinase XERD	Myoviridae	7e-23	29.8	93 DAO67439.1
C etunicatum OT135	Phage 2	Site specific recombinase XERD	Siphoviridae	4e-23	31	93 DAK27265.1
C etunicatum OT136	Phage 3	Site specific recombinase XERD	Siphoviridae	4e-23	31	93 DAK27265.1
D epigaea MRE I 2	Phage 1	Site specific recombinase XERD	Siphoviridae	1e-11	32	68 DAK83643.1
D. epigaea MRE I 2	Phage 1	Site specific recombinase XERD	Siphoviridae	8e-12	30.2	79 DAW67212.1
D. epigaea MRE I 2	Phage 2	Site specific recombinase XERD	Podoviridae	1e-19	32.5	68 DAU48479.1
D. epigaea MRE I 2	Phage 2	Site specific recombinase XERD	Bacteriophage sp.	5e-21	29.8	82 DAS56339.1
Endogonales MRE	Phage 1	Site specific recombinase XERD	Myoviridae	7e-24	28.5	89 DAO67439.1
Endogonales MRE	Phage 2	Site specific recombinase XERD	Podoviridae	2e-09	31.8	73 DAW15487.1
J. lactiflua MRE	Phage 1	Site specific recombinase XERD	Podoviridae	1e-25	33.7	61 DAW15487.1
J. lactiflua MRE	Phage 3	Site specific recombinase XERD	Podoviridae	2e-12	31	90 DAW15487.1
Rhizophagus sp. LPA8 4	Phage 1	Site specific recombinase XERD	Siphoviridae	2e-22	38.3	61 DAM12205.1
C etunicatum OT135	Phage 1	Translation initiation factor	Mimasvirus (Caudoviricetes)	1e-06	29.2	57 UYE98743.1
Rhizophagus sp. LPA8 4	Phage 1	Transposase	Siphoviridae	2e-65	70.8	92 DAX64192.1
