# Supplementary material for: Comparative genomics of Mollicutes-related endobacteria supports a late invasion into Mucoromycota fungi
Source: Commun Biol. 2023 Sep 18;6:948. doi: 10.1038/s42003-023-05299-8 (PMC10507103; doi:10.1038/s42003-023-05299-8)
Supplement: Supplementary file 5 — Supplementary Data 3 [file 42003_2023_5299_MOESM5_ESM.csv]

										HGT Gene					Upstream					Downstream
Species	Phylogenetic support?	Protein	Top Fungal hit (by e value)	Percent_Identity to top hit	Top Mortiellaceae Hit	Percent_Identity	Potential fungal function	Upstream Gene ID (towards 0)	Downstream Gene ID	Eukaryote	Fungi	Bacteria	Archaea	Virus	Eukaryote	Fungi	Bacteria	Archaea	Virus	Eukaryote	Fungi	Bacteria	Archaea	Virus
Linnemannia elongata AD073	Yes	Methylated_DNA__protein_cysteine139	Actinomortierella ambigua	59.2	Actinomortierella ambigua	59.2	Methyltransferase	Inorganic pyrophosphatas	Thioredoxin reductase	670	654	13	20	0	26	25	917	28	0	15	15	1026	0	0
Linnemannia gamsii AM1032	Yes	AM1032_AM1032_CDS_product_Methylated_DNA__protein_cysteine188	Haplosporangium	55.9	Haplosporangium	55.9	Methyltransferase	Inorganic pyrophosphatas	Vitamin B13 Import	654	628	16	6	0	23	22	890	0	0	8	8	1000	5	0
Benniella sp. AD185	Yes	AD185_CDS_product_Methylated_DNA__protein_cysteine545	Ambispora gerdemanii	70.3	Actinomortierella ambigua	59.2	Methyltransferase	Hypothetical Protein	RNA helicase CrhR	708	671	18	7	0	12	12	16	0	0	18	18	761	67	0
Benniella sp. AD185	Yes	AD185_CDS_product_Serinethreonine_protein_kinase_PknD664	Actinomortierella ambigua	40.8	Actinomortierella ambigua	40.8	protein kinase	Serine/threonine-protein kinase PknD	Hypothetical Protein	513	403	25	0	0	0	0	31**	0	0	0	0	0	0	0
Benniella sp. AD185	Yes	AD185_CDS_product_Serinethreonine_protein_kinase_PknD310	Actinomortierella ambigua	32.8	Actinomortierella ambigua	32.8	protein kinase	Serine/threonine-protein kinase PknD	Hypothetical Protein	147	93	17	0	0	224	224*	41	0	0	1	1	50	0	0
Benniella erionia GBAus27B	Yes	gbaus27b_CDS_product_Serinethreonine_protein_kinase_PknD435	Actinomortierella ambigua	43.4	Actinomortierella ambigua	43.4	protein kinase	Kynureninase	Chromosome partition protein SMC	507	437	23	0	0	0	0	0	0	0	111	111*	14	0	0
Benniella erionia GBAus27B	Yes	gbaus27b_CDS_product_Serinethreonine_protein_kinase_PknD65	Actinomortierella wolfii	40.5	Actinomortierella wolfii	40.5	protein kinase	Hypothetical Protein	Chromosome partition protein SMC	545	305	22	0	0	0	0	0	0	0	17	17*	9	0	0
Benniella erionia GBAus27B	Yes	gbaus27b_CDS_product_Serinethreonine_protein_kinase_PknD49	Rhizophagus irregularis	46.1	Actinomortierella ambigua	39.5	protein kinase	Hydrogenase maturation factor HypA	GTPase Der	348	184	19	0	0	0	0	0	0	0	612	601	21**	0	0
Benniella erionia GBAus27B	Yes	gbaus27b_CDS_product_Serinethreonine_protein_kinase_PknD147	Raocetra Persica	35.4	Actinomortierella ambigua	29.1	protein kinase	Hypothetical Protein	Hypothetical Protein	5	5	15*	0	0	0	0	71	0	0	0	0	3	0	0
Linnemannia gamsii AM1032	Yes	AM1032_AM1032_CDS_product_Serinethreonine_protein_kinase_PknD115	Rhizophagus clarus	40.3	None	NA	protein kinase	Hypothetical Protein	Hypothetical Protein	10	10*	63**	0	0	0	0	0	0	0	0	0	0	0	0
Linnemannia gamsii AM1032	Yes	AM1032_AM1032_CDS_product_Serinethreonine_protein_kinase_PknD125	Rhizophagus irregularis	39	None	NA	protein kinase	Hypothetical Protein	Hypothetical Protein	582	582*	89**	0	0	0	0	0	0	0	10	10	8	0	0
Linnemannia gamsii AM1032	Yes	AM1032_AM1032_CDS_product_Serinethreonine_protein_kinase_PknD340	Diversispora epigaea	31.2	None	NA	protein kinase	Hypothetical Protein	Hypothetical Protein	180	180*	42**	0	0	1	1	1	0	0	0	0	0	0	0
Benniella sp. AD185	Yes	AD185_CDS_product_Serinethreonine_protein_kinase_PknD126	Rhizophagus irregularis	49	None	NA	protein kinase	Hypothetical Protein	Hypothetical Protein	528	528*	51	0	0	0	0	0	0	0	327	327*	122**	0	0
Benniella sp. AD185	Yes	AD185_CDS_product_Serinethreonine_protein_kinase_PknD132	Rhizophagus irregularis	32.5	None	NA	protein kinase	Hypothetical Protein	Hypothetical Protein	568	568*	41**	0	0	6	6*	1**	0	0	57	57	247	14	0
Benniella sp. AD185	Yes	AD185_CDS_product_Serinethreonine_protein_kinase_PknD162	Rhizophagus irregularis	30.1	None	NA	protein kinase	Hypothetical Protein	Chromosome partition protein SMC	1	1*	51**	0	0	0	0	0	0	0	2	2*	3	0	0
Benniella sp. AD185	Yes	AD185_CDS_product_Serinethreonine_protein_kinase_PknD309	Rhizophagus sp.	45.2	None	NA	protein kinase	Hypothetical Protein	Protein kinase	224	224*	41	0	0	0	0	0	0	0	147	93	17	0	0
Benniella sp. AD185	Yes	AD185_CDS_product_Serinethreonine_protein_kinase_PknD647	Racocetra fulgida	39.7	None	NA	protein kinase	Hypothetical Protein	Chromosome partition protein SMC	568	568*	82**	0	0	8	8*	3**	0	0	1	1*	4**	0	0
Benniella sp. AD185	Yes	AD185_CDS_product_Serinethreonine_protein_kinase_PknD663	None	NA	None	NA	protein kinase	Hypothetical Protein	Serine/threonine-protein kinase PknD	0	0	31**	0	0	1	1*	1**	0	0	513	403	25	0	0
Benniella sp. AD185	Yes	AD185_CDS_product_Serinethreonine_protein_kinase_PknD717	Diversispora epigaea	34.7	None	NA	protein kinase	Hypothetical Protein	None	243	243*	47**	0	0	2	2*	1	0	0	0	0	0	0	0
Benniella erionia GBAus27B	Yes	gbaus27b_CDS_product_Serinethreonine_protein_kinase_PknD67	None	NA	None	NA	protein kinase	Chromosome partition protein SMC	Hypothetical Protein	0	0	56**	0	0	17	17*	9**	0	0	0	0	0	0	0
Benniella erionia GBAus27B	Yes	gbaus27b_CDS_product_Serinethreonine_protein_kinase_PknD161	None	NA	None	NA	protein kinase	Hypothetical Protein	Chromosome partition protein SMC	0	0	0	0	0	510	454	21	0	7	0	0	0	0	0
Benniella erionia GBAus27B	No	gbaus27b_CDS_product_hypothetical_protein279	Modicella reniformia	64.6	Modicella reniformia	64.6	Hypothetical	Hypothetical Protein	Hypothetical Protein	6	6	1	0	0	0	0	0	0	0	0	0	0	0	0
Benniella erionia GBAus27B	No	gbaus27b_CDS_product_hypothetical_protein160	Funneliformis geosporum	45.2	Actinomortierella ambigua	45.6	protein kinase	Hypothetical Protein	Serine/threonine-protein kinase PknD	510	454	21	0	7	0	0	0	0	0	0	0	0	0	0
Linnemannia gamsii AM1032	No	AM1032_AM1032_CDS_product_hypothetical_protein60	Rhizopus azygosporus	33	Linnemannia elongata	36.8	Polysaccharide lyase	Hypothetical Protein	Hypothetical Protein	1207	1133	14	0	0	0	0	0	0	0	0	0	0	0	0
