# Supplementary material for: Comparative genomics of Mollicutes-related endobacteria supports a late invasion into Mucoromycota fungi
Source: Commun Biol. 2023 Sep 18;6:948. doi: 10.1038/s42003-023-05299-8 (PMC10507103; doi:10.1038/s42003-023-05299-8)
Supplement: Supplementary file 6 — Supplementary Data 4 [file 42003_2023_5299_MOESM6_ESM.xlsx]

## Sheet: Figure_2_pseudos_etc
Genome	Type	Number	percent_CDs	Total Nucleotides	genome length	category_precent
AM1032 L gamsii	Phage	0	0	0	402237	0
AD073 L elongata	Phage	0	0	0	326911	0
J flammicorona MRE	Phage	4	0.349345	39924	986305	4.04784
D epigaea MREI_2	Phage	2	0.312989	22055	607619	3.62974
D epigaea MREI_1	Phage	2	0.273973	56858	629893	9.02661
C etunicatum OT135	Phage	3	0.35461	19202	662952	2.89644
R clarus NB112A	Phage	0	0	0	739936	0
Rhizophagus irregularis A2 3 MRE	Phage	0	0	0	565759	0
D epigaea MREII	Phage	1	0.176367	15299	571166	2.67856
Benniella sp. AD185	Phage	2	0.27894	30066	615212	4.8871
Benniella erionia GBAus27B	Phage	2	0.327869	36429	486155	7.49329
D heterogama DhMRE	Phage	2	0.286123	22005	648879	3.39123
R verrucosa VA103A	Phage	3	0.198939	32027	1227948	2.60817
P solani	Phage	0	0	0	821322	0
P mali	Phage	0	0	0	601943	0
S atrichopogonis	Phage	0	0	0	1160484	0
S alleghenense	Phage	0	0	0	1336077	0
AM1032 L gamsii	Pseudogene	9	2.21675	12615	402237	3.13621
AD073 L elongata	Pseudogene	10	3.003	13111	326911	4.01057
J flammicorona MRE	Pseudogene	48	4.19214	66331	986305	6.7252
D epigaea MREI_2	Pseudogene	40	6.25978	71682	607619	11.7972
D epigaea MREI_1	Pseudogene	35	4.79452	47213	629893	7.4954
C etunicatum OT135	Pseudogene	48	5.67376	46593	662952	7.02811
R clarus NB112A	Pseudogene	59	7.51592	54555	739936	7.37293
Rhizophagus irregularis A2 3 MRE	Pseudogene	45	8.77193	57809	565759	10.218
D epigaea MREII	Pseudogene	46	8.11287	42495	571166	7.44004
Benniella sp. AD185	Pseudogene	42	5.85774	41351	615212	6.72142
Benniella erionia GBAus27B	Pseudogene	28	4.59016	25540	486155	5.25347
D heterogama DhMRE	Pseudogene	32	4.57797	54694	648879	8.429
R verrucosa VA103A	Pseudogene	60	3.97878	83162	1227948	6.77244
P solani	Pseudogene	34	4.67033	46680	821322	5.68352
P mali	Pseudogene	23	4.6	26696	601943	4.43497
S atrichopogonis	Pseudogene	104	8.16327	61996	1160484	5.34225
S alleghenense	Pseudogene	54	4.71204	76091	1336077	5.69511
AM1032 L gamsii	Repeat	6	1.47783	977	402237	0.242892
AD073 L elongata	Repeat	2	0.600601	284	326911	0.0868738
J flammicorona MRE	Repeat	163	14.2358	32210	986305	3.26572
D epigaea MREI_2	Repeat	67	10.4851	40529	607619	6.67013
D epigaea MREI_1	Repeat	52	7.12329	61028	629893	9.68863
C etunicatum OT135	Repeat	211	24.9409	186687	662952	28.16
R clarus NB112A	Repeat	245	31.2102	276611	739936	37.3831
Rhizophagus irregularis A2 3 MRE	Repeat	2	0.389864	386	565759	0.0682269
D epigaea MREII	Repeat	64	11.2875	17999	571166	3.15127
Benniella sp. AD185	Repeat	56	7.81032	22520	615212	3.66053
Benniella erionia GBAus27B	Repeat	26	4.2623	9710	486155	1.99731
D heterogama DhMRE	Repeat	22	3.14735	19719	648879	3.03893
R verrucosa VA103A	Repeat	271	17.9708	205633	1227948	16.7461
P solani	Repeat	337	46.2912	188200	821322	22.9143
P mali	Repeat	163	32.6	68421	601943	11.3667
S atrichopogonis	Repeat	16	1.25589	5318	1160484	0.458257
S alleghenense	Repeat	50	4.363	41940	1336077	3.13904

## Sheet: Figure_5 Heatmap
DNA Replication
	M_genitalium	M_hominis	S_atrichopogonis	S_alleghenense	P_solani	P_mali	AM1032	AD073	GBAUS27B	AD185	DeMREII	DhMRE	RV_VA103A	R_irregularis_A2_3	Rhizophagus_sp_LpA8_4	NB112A	J_flammicorona	CE_OT135	DeMREI_2	DeMREI_1
dnaE; DNA Polymerase III subunit alpha	1	1	1	1	1	1	1	1	1	1	1	1	1	1	1	1	1	1	1	0
polC; DNA Pol III subunit alpha, Gram-positive	1	1	1	1	1	1	1	1	1	1	1	1	1	1	1	1	1	1	1	1
dnaX; DNA Pol III subunit gamma/tau	1	1	1	1	1	1	0	0	0	0	0	0	0	0	0	0	0	0	0	0
holB; DNA Pol III subunit delta	0	1	1	1	1	1	0	0	0	0	0	0	0	0	0	0	0	0	0	0
dnaN; DNA Pol III subunit beta	0	1	1	1	1	1	0	0	0	0	0	0	0	0	0	0	0	0	0	0
dnaB; Replicative DNA helicase	1	1	1	1	1	1	0	0	0	0	0	0	0	0	0	0	0	0	0	0
dnaG; DNA primase	1	1	1	1	1	1	1	1	1	1	1	1	1	1	1	1	1	1	0	1
ssb; single-strand DNA-binding	1	1	1	1	1	1	0	0	0	0	0	0	0	0	0	0	0	0	0	0
rnhB; ribonuclease HII	0	0	1	1	0	0	1	1	1	1	1	1	1	1	1	1	1	0	1	1
rnhC; ribonuclease HIII	1	1	1	1	1	1	0	0	0	0	0	0	0	0	0	0	0	0	0	0
ligA, ligB; DNA ligase (NAD+)	1	1	1	1	1	1	1	1	1	1	1	1	1	1	1	1	1	1	1	1
polA; DNA polymerase I	1	1	1	1	1	1	0	0	1	1	1	1	1	1	1	1	1	1	1	1
holA; DNA polymerase III subunit delta	0	0	1	1	0	0	0	0	0	0	0	0	0	0	0	0	0	0	0	0
RFC3_5; replication factor C subunit 3/5	0	0	0	0	0	0	0	0	0	0	0	0	1	0	0	0	0	0	0	0
Base Excision	M_genitalium	M_hominis	S_atrichopogonis	S_alleghenense	P_solani	P_mali	AM1032	AD073	GBAus27B	AD185	DeMREII	DhMRE	RV_VA103A	R_irregularis_A2_3	Rhizophagus_sp_LPA8_4	NB112A	J_flammicorona	CE_OT135	DeMREI_2	DeMREI_1
mutM, fpg; formamidopyrimidine-DNA glycosylase	1	1	1	1	1	1	1	1	1	1	1	1	1	1	1	1	1	1	1	0
UNG, UDG; uracil-DNA glycosylase	1	1	1	1	1	1	1	1	1	1	1	1	1	1	1	1	1	0	1	1
nfo; deoxyribonuclease IV	1	1	1	1	1	1	1	1	1	1	1	1	0	1	1	1	1	1	0	1
ligA, ligB; DNA ligase (NAD+)	1	1	1	1	1	1	1	1	1	1	1	1	1	1	1	1	1	1	1	1
MPG; DNA-3-methyladenine glycosylase	0	0	1	0	0	0	1	1	0	1	1	1	1	1	1	1	1	1	1	1
polA; DNA Pol I	1	1	1	1	1	1	0	0	1	1	1	1	1	1	1	1	1	1	1	1
xthA; exodeoxyribonuclease III	0	0	0	0	0	0	0	0	0	0	0	0	0	0	0	0	1	0	0	0
Nucleotide Excision	M_genitalium	M_hominis	S_atrichopogonis	S_alleghenense	P_solani	P_mali	AM1032	AD073	GBAUS27B	AD185	DeMREII	DhMRE	RV_VA103A	R_irregularis_A2_3	Rhizophagus_sp_LPA8_4	NB112A	J_flammicorona	CE_OT135	DeMREI_2	DeMREI_1
uvrA; excinuclease ABC subunit A	1	1	1	1	1	0	0	0	0	0	0	0	0	0	0	0	0	0	0	0
uvrB; excinuclease ABC subunit B	1	1	1	1	1	0	1	1	1	1	1	1	1	1	1	1	1	1	1	1
uvrC; excinuclease ABC subunit C	1	1	1	1	1	0	1	1	1	1	1	1	1	1	1	1	1	1	1	1
uvrD, pcrA; ATP-dependent DNA helicase UvrD/PcrA	1	1	1	1	1	1	1	1	1	1	1	1	1	1	1	1	1	1	1	1
ligA, ligB; DNA ligase (NAD+)	1	1	1	1	1	1	1	1	1	1	1	1	1	1	1	1	1	1	1	1
polA; DNA polymerase I	1	1	1	1	1	1	0	0	1	1	1	1	1	1	1	1	1	1	1	1
RFC3_5; replication factor C subunit 3/5	0	0	0	0	0	0	0	0	0	0	0	0	1	0	0	0	0	0	0	0
Homologous Recombination	M_genitalium	M_hominis	S_atrichopogonis	S_alleghenense	P_solani	P_mali	AM1032	AD073	GBAUS27B	AD185	DeMREII	DhMRE	RV_VA103A	R_irregularis_A2_3	Rhizophagus_sp_LpA8_4	NB112A	J_flammicorona	CE_OT135	DeMREI_2	DeMREI_1
ssb; single-strand DNA-binding protein	1	1	1	1	1	1	0	0	0	0	0	0	0	0	0	0	0	0	0	0
recR; recombination protein RecR	0	1	1	1	0	1	0	0	0	0	0	0	0	0	0	0	0	0	0	0
recA; recombination protein RecA	1	1	1	1	1	1	1	1	1	1	1	1	1	1	1	1	1	0	1	0
ruvA; holliday junction DNA helicase	1	1	1	1	0	1	0	0	0	0	0	0	0	0	0	0	0	0	0	0
ruvB; holliday junction DNA helicase	1	1	1	1	1	1	0	0	1	1	1	0	1	1	1	1	1	1	0	0
recD; exodeoxyribonuclease V alpha subunit	0	1	1	1	1	0	0	0	0	0	0	1	1	1	1	1	1	1	0	0
dnaE; DNA Pol III subunit alpha	1	1	1	1	1	1	1	1	1	1	1	1	1	1	1	1	1	1	1	0
polC; DNA Pol III subunit alpha, Gram-positive	1	1	1	1	1	1	1	1	1	1	1	1	1	1	1	1	1	1	1	1
dnaN; DNA Pol III subunit beta	1	1	1	1	1	1	0	0	0	0	0	0	0	0	0	0	0	0	0	0
dnaX; DNA Pol III subunit gamma/tau	1	1	1	1	1	1	0	0	0	0	0	0	0	0	0	0	0	0	0	0
holB; DNA Pol III subunit delta	0	1	1	1	1	1	0	0	0	0	0	0	0	0	0	0	0	0	0	0
priA;primosomal protein N' (replication factor Y)	0	0	0	0	1	1	0	0	0	0	0	0	0	0	0	0	0	0	0	0
recG; ATP-dependent DNA helicase RecG	0	0	0	0	0	1	0	0	0	0	0	0	0	0	0	0	0	0	0	0
polA; DNA Pol I	1	1	1	1	1	1	0	0	1	1	1	1	1	1	1	1	1	1	1	1
holA; DNA Pol III subunit delta	0	0	1	1	0	0	0	0	0	0	0	0	0	0	0	0	0	0	0	0
Mismatch Repair	M_genitalium	M_hominis	S_atrichopogonis	S_alleghenense	P_solani	P_mali	L_gamsii_AM1032	L_elongata_AD073	B_erionia_GBAus27B	Benniella_AD185	D_ epigaea_DeMREII	D_heterogama_DhMRE	R_Verrucosa_VA103A	R_irregularis_A2_3	Rhizophagus_LpA8_4	R_clarus_NB112A	J_flammicorona_MRE	C._etunicatum_OT135	D_epigaea_MRE_I_2	D_epigaea_MREI_1
uvrD, pcrA; ATP-dependent DNA helicase UvrD/PcrA	1	1	1	1	1	1	1	1	1	1	1	1	1	1	1	1	1	1	1	1
ssb; single-strand DNA-binding protein	1	1	1	1	1	1	0	0	0	0	0	0	0	0	0	0	0	0	0	0
dnaE; DNA Pol III subunit alpha	1	1	1	1	1	1	1	1	1	1	1	1	1	1	1	1	1	1	1	0
polC; DNA Pol III subunit alpha, Gram-positive	1	1	1	1	1	1	1	1	1	1	1	1	1	1	1	1	1	1	1	1
dnaN; DNA Pol III subunit beta	1	1	1	1	1	1	0	0	0	0	0	0	0	0	0	0	0	0	0	0
dnaX; DNA Pol III subunit gamma/tau	1	1	1	1	1	1	0	0	0	0	0	0	0	0	0	0	0	0	0	0
holB; DNA Pol III subunit delta	0	1	1	1	1	1	0	0	0	0	0	0	0	0	0	0	0	0	0	0
ligA, ligB; DNA ligase (NAD+)	1	1	1	1	1	1	1	1	1	1	1	1	1	1	1	1	1	1	1	1
dam; DNA adenine methylase	0	1	0	0	1	0	0	1	0	0	0	1	1	1	1	0	1	0	0	0
xseA; exodeoxyribonuclease VII large subunit	0	0	1	1	0	1	0	0	0	0	0	0	0	0	0	0	0	0	0	0
holA; DNA Pol III subunit delta	0	0	1	1	0	0	0	0	0	0	0	0	0	0	0	0	0	0	0	0
mutH; DNA mismatch repair protein MutH	0	0	0	1	0	0	0	0	0	0	0	0	0	0	0	0	0	0	0	0
RFC3_5; replication factor C subunit 3/5	0	0	0	0	0	0	0	0	0	0	0	0	1	0	0	0	0	0	0	0
		1 = present
		0 =absent

## Sheet: Figure_6 XerC XerD
Strain	Gene	Count
M. genitalium	XerC	0
M. genitalium	XerD	0
M.hominis	XerC	1
M.hominis	XerD	0
S. atrichopogonis	XerC	0
S. atrichopogonis	XerD	0
S. alleghenense	XerC	0
S. alleghenense	XerD	0
P. solani	XerC	0
P. solani	XerD	0
P. mali	XerC	1
P. mali	XerD	0
L. gamsii AM1032	XerC	0
L. gamsii AM1032	XerD	0
L. elongata AD073	XerC	0
L. elongata AD073	XerD	0
B. erionia GbAus27B	XerC	2
B. erionia GbAus27B	XerD	5
Benniella sp. AD185	XerC	6
Benniella sp. AD185	XerD	4
D. epigaea MRE II	XerC	2
D. epigaea MRE II	XerD	2
D. heterogama MRE	XerC	3
D. heterogama MRE	XerD	2
R. verrucosa VA103A	XerC	8
R. verrucosa VA103A	XerD	8
R. irregularis A2 3	XerC	1
R. irregularis A2 3	XerD	1
Rhizophagus sp. LpA8 4	XerC	3
Rhizophagus sp. LpA8 4	XerD	4
R. clarus NB112A	XerC	1
R. clarus NB112A	XerD	2
J. flammicorona MRE	XerC	6
J. flammicorona MRE	XerD	12
C. etunicatum OT135	XerC	8
C. etunicatum OT135	XerD	3
D. epigaea MRE I 2	XerC	2
D. epigaea MRE I 2	XerD	4
D. epigaea MRE I 1	XerC	6
D. epigaea MRE I 1	XerD	4

## Sheet: Supplementary_Figure_2_Prots_
Protein	Length (# amino acids)	Strain	Group
1	769	Benniella_sp_AD185	Benniella_MRE
2	75	Benniella_sp_AD185	Benniella_MRE
3	136	Benniella_sp_AD185	Benniella_MRE
4	310	Benniella_sp_AD185	Benniella_MRE
5	154	Benniella_sp_AD185	Benniella_MRE
6	220	Benniella_sp_AD185	Benniella_MRE
7	442	Benniella_sp_AD185	Benniella_MRE
8	140	Benniella_sp_AD185	Benniella_MRE
9	198	Benniella_sp_AD185	Benniella_MRE
10	119	Benniella_sp_AD185	Benniella_MRE
11	178	Benniella_sp_AD185	Benniella_MRE
12	131	Benniella_sp_AD185	Benniella_MRE
13	61	Benniella_sp_AD185	Benniella_MRE
14	321	Benniella_sp_AD185	Benniella_MRE
15	379	Benniella_sp_AD185	Benniella_MRE
16	646	Benniella_sp_AD185	Benniella_MRE
17	199	Benniella_sp_AD185	Benniella_MRE
18	717	Benniella_sp_AD185	Benniella_MRE
19	258	Benniella_sp_AD185	Benniella_MRE
20	344	Benniella_sp_AD185	Benniella_MRE
21	236	Benniella_sp_AD185	Benniella_MRE
22	688	Benniella_sp_AD185	Benniella_MRE
23	260	Benniella_sp_AD185	Benniella_MRE
24	140	Benniella_sp_AD185	Benniella_MRE
25	87	Benniella_sp_AD185	Benniella_MRE
26	82	Benniella_sp_AD185	Benniella_MRE
27	166	Benniella_sp_AD185	Benniella_MRE
28	454	Benniella_sp_AD185	Benniella_MRE
29	425	Benniella_sp_AD185	Benniella_MRE
30	110	Benniella_sp_AD185	Benniella_MRE
31	566	Benniella_sp_AD185	Benniella_MRE
32	75	Benniella_sp_AD185	Benniella_MRE
33	188	Benniella_sp_AD185	Benniella_MRE
34	96	Benniella_sp_AD185	Benniella_MRE
35	114	Benniella_sp_AD185	Benniella_MRE
36	85	Benniella_sp_AD185	Benniella_MRE
37	285	Benniella_sp_AD185	Benniella_MRE
38	47	Benniella_sp_AD185	Benniella_MRE
39	137	Benniella_sp_AD185	Benniella_MRE
40	191	Benniella_sp_AD185	Benniella_MRE
41	400	Benniella_sp_AD185	Benniella_MRE
42	63	Benniella_sp_AD185	Benniella_MRE
43	85	Benniella_sp_AD185	Benniella_MRE
44	167	Benniella_sp_AD185	Benniella_MRE
45	92	Benniella_sp_AD185	Benniella_MRE
46	115	Benniella_sp_AD185	Benniella_MRE
47	146	Benniella_sp_AD185	Benniella_MRE
48	122	Benniella_sp_AD185	Benniella_MRE
49	72	Benniella_sp_AD185	Benniella_MRE
50	80	Benniella_sp_AD185	Benniella_MRE
51	69	Benniella_sp_AD185	Benniella_MRE
52	60	Benniella_sp_AD185	Benniella_MRE
53	42	Benniella_sp_AD185	Benniella_MRE
54	97	Benniella_sp_AD185	Benniella_MRE
55	131	Benniella_sp_AD185	Benniella_MRE
56	64	Benniella_sp_AD185	Benniella_MRE
57	99	Benniella_sp_AD185	Benniella_MRE
58	264	Benniella_sp_AD185	Benniella_MRE
59	721	Benniella_sp_AD185	Benniella_MRE
60	147	Benniella_sp_AD185	Benniella_MRE
61	172	Benniella_sp_AD185	Benniella_MRE
62	234	Benniella_sp_AD185	Benniella_MRE
63	160	Benniella_sp_AD185	Benniella_MRE
64	78	Benniella_sp_AD185	Benniella_MRE
65	636	Benniella_sp_AD185	Benniella_MRE
66	220	Benniella_sp_AD185	Benniella_MRE
67	396	Benniella_sp_AD185	Benniella_MRE
68	752	Benniella_sp_AD185	Benniella_MRE
69	309	Benniella_sp_AD185	Benniella_MRE
70	423	Benniella_sp_AD185	Benniella_MRE
71	252	Benniella_sp_AD185	Benniella_MRE
72	832	Benniella_sp_AD185	Benniella_MRE
73	112	Benniella_sp_AD185	Benniella_MRE
74	87	Benniella_sp_AD185	Benniella_MRE
75	320	Benniella_sp_AD185	Benniella_MRE
76	404	Benniella_sp_AD185	Benniella_MRE
77	598	Benniella_sp_AD185	Benniella_MRE
78	341	Benniella_sp_AD185	Benniella_MRE
79	143	Benniella_sp_AD185	Benniella_MRE
80	338	Benniella_sp_AD185	Benniella_MRE
81	392	Benniella_sp_AD185	Benniella_MRE
82	108	Benniella_sp_AD185	Benniella_MRE
83	84	Benniella_sp_AD185	Benniella_MRE
84	66	Benniella_sp_AD185	Benniella_MRE
85	211	Benniella_sp_AD185	Benniella_MRE
86	85	Benniella_sp_AD185	Benniella_MRE
87	195	Benniella_sp_AD185	Benniella_MRE
88	117	Benniella_sp_AD185	Benniella_MRE
89	138	Benniella_sp_AD185	Benniella_MRE
90	65	Benniella_sp_AD185	Benniella_MRE
91	118	Benniella_sp_AD185	Benniella_MRE
92	1709	Benniella_sp_AD185	Benniella_MRE
93	418	Benniella_sp_AD185	Benniella_MRE
94	288	Benniella_sp_AD185	Benniella_MRE
95	483	Benniella_sp_AD185	Benniella_MRE
96	572	Benniella_sp_AD185	Benniella_MRE
97	533	Benniella_sp_AD185	Benniella_MRE
98	200	Benniella_sp_AD185	Benniella_MRE
99	250	Benniella_sp_AD185	Benniella_MRE
100	66	Benniella_sp_AD185	Benniella_MRE
101	423	Benniella_sp_AD185	Benniella_MRE
102	770	Benniella_sp_AD185	Benniella_MRE
103	791	Benniella_sp_AD185	Benniella_MRE
104	654	Benniella_sp_AD185	Benniella_MRE
105	108	Benniella_sp_AD185	Benniella_MRE
106	58	Benniella_sp_AD185	Benniella_MRE
107	64	Benniella_sp_AD185	Benniella_MRE
108	60	Benniella_sp_AD185	Benniella_MRE
109	71	Benniella_sp_AD185	Benniella_MRE
110	51	Benniella_sp_AD185	Benniella_MRE
111	111	Benniella_sp_AD185	Benniella_MRE
112	285	Benniella_sp_AD185	Benniella_MRE
113	261	Benniella_sp_AD185	Benniella_MRE
114	131	Benniella_sp_AD185	Benniella_MRE
115	119	Benniella_sp_AD185	Benniella_MRE
116	62	Benniella_sp_AD185	Benniella_MRE
117	124	Benniella_sp_AD185	Benniella_MRE
118	72	Benniella_sp_AD185	Benniella_MRE
119	85	Benniella_sp_AD185	Benniella_MRE
120	69	Benniella_sp_AD185	Benniella_MRE
121	83	Benniella_sp_AD185	Benniella_MRE
122	93	Benniella_sp_AD185	Benniella_MRE
123	72	Benniella_sp_AD185	Benniella_MRE
124	39	Benniella_sp_AD185	Benniella_MRE
125	67	Benniella_sp_AD185	Benniella_MRE
126	176	Benniella_sp_AD185	Benniella_MRE
127	195	Benniella_sp_AD185	Benniella_MRE
128	35	Benniella_sp_AD185	Benniella_MRE
129	95	Benniella_sp_AD185	Benniella_MRE
130	136	Benniella_sp_AD185	Benniella_MRE
131	659	Benniella_sp_AD185	Benniella_MRE
132	605	Benniella_sp_AD185	Benniella_MRE
133	131	Benniella_sp_AD185	Benniella_MRE
134	79	Benniella_sp_AD185	Benniella_MRE
135	143	Benniella_sp_AD185	Benniella_MRE
136	125	Benniella_sp_AD185	Benniella_MRE
137	183	Benniella_sp_AD185	Benniella_MRE
138	333	Benniella_sp_AD185	Benniella_MRE
139	686	Benniella_sp_AD185	Benniella_MRE
140	214	Benniella_sp_AD185	Benniella_MRE
141	124	Benniella_sp_AD185	Benniella_MRE
142	159	Benniella_sp_AD185	Benniella_MRE
143	270	Benniella_sp_AD185	Benniella_MRE
144	658	Benniella_sp_AD185	Benniella_MRE
145	93	Benniella_sp_AD185	Benniella_MRE
146	105	Benniella_sp_AD185	Benniella_MRE
147	301	Benniella_sp_AD185	Benniella_MRE
148	239	Benniella_sp_AD185	Benniella_MRE
149	61	Benniella_sp_AD185	Benniella_MRE
150	251	Benniella_sp_AD185	Benniella_MRE
151	95	Benniella_sp_AD185	Benniella_MRE
152	51	Benniella_sp_AD185	Benniella_MRE
153	165	Benniella_sp_AD185	Benniella_MRE
154	189	Benniella_sp_AD185	Benniella_MRE
155	100	Benniella_sp_AD185	Benniella_MRE
156	109	Benniella_sp_AD185	Benniella_MRE
157	151	Benniella_sp_AD185	Benniella_MRE
158	58	Benniella_sp_AD185	Benniella_MRE
159	51	Benniella_sp_AD185	Benniella_MRE
160	88	Benniella_sp_AD185	Benniella_MRE
161	52	Benniella_sp_AD185	Benniella_MRE
162	1223	Benniella_sp_AD185	Benniella_MRE
163	637	Benniella_sp_AD185	Benniella_MRE
164	102	Benniella_sp_AD185	Benniella_MRE
165	179	Benniella_sp_AD185	Benniella_MRE
166	44	Benniella_sp_AD185	Benniella_MRE
167	134	Benniella_sp_AD185	Benniella_MRE
168	198	Benniella_sp_AD185	Benniella_MRE
169	118	Benniella_sp_AD185	Benniella_MRE
170	87	Benniella_sp_AD185	Benniella_MRE
171	89	Benniella_sp_AD185	Benniella_MRE
172	181	Benniella_sp_AD185	Benniella_MRE
173	148	Benniella_sp_AD185	Benniella_MRE
174	174	Benniella_sp_AD185	Benniella_MRE
175	131	Benniella_sp_AD185	Benniella_MRE
176	276	Benniella_sp_AD185	Benniella_MRE
177	136	Benniella_sp_AD185	Benniella_MRE
178	92	Benniella_sp_AD185	Benniella_MRE
179	94	Benniella_sp_AD185	Benniella_MRE
180	59	Benniella_sp_AD185	Benniella_MRE
181	215	Benniella_sp_AD185	Benniella_MRE
182	39	Benniella_sp_AD185	Benniella_MRE
183	95	Benniella_sp_AD185	Benniella_MRE
184	105	Benniella_sp_AD185	Benniella_MRE
185	178	Benniella_sp_AD185	Benniella_MRE
186	103	Benniella_sp_AD185	Benniella_MRE
187	34	Benniella_sp_AD185	Benniella_MRE
188	978	Benniella_sp_AD185	Benniella_MRE
189	156	Benniella_sp_AD185	Benniella_MRE
190	221	Benniella_sp_AD185	Benniella_MRE
191	186	Benniella_sp_AD185	Benniella_MRE
192	132	Benniella_sp_AD185	Benniella_MRE
193	84	Benniella_sp_AD185	Benniella_MRE
194	332	Benniella_sp_AD185	Benniella_MRE
195	64	Benniella_sp_AD185	Benniella_MRE
196	251	Benniella_sp_AD185	Benniella_MRE
197	309	Benniella_sp_AD185	Benniella_MRE
198	112	Benniella_sp_AD185	Benniella_MRE
199	629	Benniella_sp_AD185	Benniella_MRE
200	87	Benniella_sp_AD185	Benniella_MRE
201	161	Benniella_sp_AD185	Benniella_MRE
202	38	Benniella_sp_AD185	Benniella_MRE
203	130	Benniella_sp_AD185	Benniella_MRE
204	142	Benniella_sp_AD185	Benniella_MRE
205	250	Benniella_sp_AD185	Benniella_MRE
206	122	Benniella_sp_AD185	Benniella_MRE
207	183	Benniella_sp_AD185	Benniella_MRE
208	78	Benniella_sp_AD185	Benniella_MRE
209	348	Benniella_sp_AD185	Benniella_MRE
210	90	Benniella_sp_AD185	Benniella_MRE
211	97	Benniella_sp_AD185	Benniella_MRE
212	202	Benniella_sp_AD185	Benniella_MRE
213	82	Benniella_sp_AD185	Benniella_MRE
214	504	Benniella_sp_AD185	Benniella_MRE
215	68	Benniella_sp_AD185	Benniella_MRE
216	162	Benniella_sp_AD185	Benniella_MRE
217	213	Benniella_sp_AD185	Benniella_MRE
218	453	Benniella_sp_AD185	Benniella_MRE
219	146	Benniella_sp_AD185	Benniella_MRE
220	130	Benniella_sp_AD185	Benniella_MRE
221	113	Benniella_sp_AD185	Benniella_MRE
222	107	Benniella_sp_AD185	Benniella_MRE
223	224	Benniella_sp_AD185	Benniella_MRE
224	368	Benniella_sp_AD185	Benniella_MRE
225	159	Benniella_sp_AD185	Benniella_MRE
226	78	Benniella_sp_AD185	Benniella_MRE
227	109	Benniella_sp_AD185	Benniella_MRE
228	40	Benniella_sp_AD185	Benniella_MRE
229	210	Benniella_sp_AD185	Benniella_MRE
230	116	Benniella_sp_AD185	Benniella_MRE
231	98	Benniella_sp_AD185	Benniella_MRE
232	91	Benniella_sp_AD185	Benniella_MRE
233	34	Benniella_sp_AD185	Benniella_MRE
234	193	Benniella_sp_AD185	Benniella_MRE
235	123	Benniella_sp_AD185	Benniella_MRE
236	54	Benniella_sp_AD185	Benniella_MRE
237	361	Benniella_sp_AD185	Benniella_MRE
238	140	Benniella_sp_AD185	Benniella_MRE
239	207	Benniella_sp_AD185	Benniella_MRE
240	273	Benniella_sp_AD185	Benniella_MRE
241	61	Benniella_sp_AD185	Benniella_MRE
242	388	Benniella_sp_AD185	Benniella_MRE
243	543	Benniella_sp_AD185	Benniella_MRE
244	89	Benniella_sp_AD185	Benniella_MRE
245	63	Benniella_sp_AD185	Benniella_MRE
246	262	Benniella_sp_AD185	Benniella_MRE
247	453	Benniella_sp_AD185	Benniella_MRE
248	36	Benniella_sp_AD185	Benniella_MRE
249	165	Benniella_sp_AD185	Benniella_MRE
250	183	Benniella_sp_AD185	Benniella_MRE
251	54	Benniella_sp_AD185	Benniella_MRE
252	204	Benniella_sp_AD185	Benniella_MRE
253	231	Benniella_sp_AD185	Benniella_MRE
254	632	Benniella_sp_AD185	Benniella_MRE
255	150	Benniella_sp_AD185	Benniella_MRE
256	182	Benniella_sp_AD185	Benniella_MRE
257	64	Benniella_sp_AD185	Benniella_MRE
258	67	Benniella_sp_AD185	Benniella_MRE
259	170	Benniella_sp_AD185	Benniella_MRE
260	182	Benniella_sp_AD185	Benniella_MRE
261	277	Benniella_sp_AD185	Benniella_MRE
262	58	Benniella_sp_AD185	Benniella_MRE
263	113	Benniella_sp_AD185	Benniella_MRE
264	413	Benniella_sp_AD185	Benniella_MRE
265	118	Benniella_sp_AD185	Benniella_MRE
266	958	Benniella_sp_AD185	Benniella_MRE
267	294	Benniella_sp_AD185	Benniella_MRE
268	84	Benniella_sp_AD185	Benniella_MRE
269	546	Benniella_sp_AD185	Benniella_MRE
270	54	Benniella_sp_AD185	Benniella_MRE
271	73	Benniella_sp_AD185	Benniella_MRE
272	42	Benniella_sp_AD185	Benniella_MRE
273	98	Benniella_sp_AD185	Benniella_MRE
274	77	Benniella_sp_AD185	Benniella_MRE
275	107	Benniella_sp_AD185	Benniella_MRE
276	134	Benniella_sp_AD185	Benniella_MRE
277	69	Benniella_sp_AD185	Benniella_MRE
278	66	Benniella_sp_AD185	Benniella_MRE
279	119	Benniella_sp_AD185	Benniella_MRE
280	239	Benniella_sp_AD185	Benniella_MRE
281	123	Benniella_sp_AD185	Benniella_MRE
282	62	Benniella_sp_AD185	Benniella_MRE
283	62	Benniella_sp_AD185	Benniella_MRE
284	536	Benniella_sp_AD185	Benniella_MRE
285	461	Benniella_sp_AD185	Benniella_MRE
286	420	Benniella_sp_AD185	Benniella_MRE
287	231	Benniella_sp_AD185	Benniella_MRE
288	343	Benniella_sp_AD185	Benniella_MRE
289	190	Benniella_sp_AD185	Benniella_MRE
290	166	Benniella_sp_AD185	Benniella_MRE
291	321	Benniella_sp_AD185	Benniella_MRE
292	658	Benniella_sp_AD185	Benniella_MRE
293	515	Benniella_sp_AD185	Benniella_MRE
294	233	Benniella_sp_AD185	Benniella_MRE
295	995	Benniella_sp_AD185	Benniella_MRE
296	150	Benniella_sp_AD185	Benniella_MRE
297	335	Benniella_sp_AD185	Benniella_MRE
298	529	Benniella_sp_AD185	Benniella_MRE
299	68	Benniella_sp_AD185	Benniella_MRE
300	104	Benniella_sp_AD185	Benniella_MRE
301	273	Benniella_sp_AD185	Benniella_MRE
302	389	Benniella_sp_AD185	Benniella_MRE
303	31	Benniella_sp_AD185	Benniella_MRE
304	80	Benniella_sp_AD185	Benniella_MRE
305	92	Benniella_sp_AD185	Benniella_MRE
306	80	Benniella_sp_AD185	Benniella_MRE
307	138	Benniella_sp_AD185	Benniella_MRE
308	214	Benniella_sp_AD185	Benniella_MRE
309	625	Benniella_sp_AD185	Benniella_MRE
310	507	Benniella_sp_AD185	Benniella_MRE
311	103	Benniella_sp_AD185	Benniella_MRE
312	507	Benniella_sp_AD185	Benniella_MRE
313	387	Benniella_sp_AD185	Benniella_MRE
314	111	Benniella_sp_AD185	Benniella_MRE
315	99	Benniella_sp_AD185	Benniella_MRE
316	249	Benniella_sp_AD185	Benniella_MRE
317	83	Benniella_sp_AD185	Benniella_MRE
318	507	Benniella_sp_AD185	Benniella_MRE
319	57	Benniella_sp_AD185	Benniella_MRE
320	434	Benniella_sp_AD185	Benniella_MRE
321	617	Benniella_sp_AD185	Benniella_MRE
322	1563	Benniella_sp_AD185	Benniella_MRE
323	141	Benniella_sp_AD185	Benniella_MRE
324	365	Benniella_sp_AD185	Benniella_MRE
325	253	Benniella_sp_AD185	Benniella_MRE
326	211	Benniella_sp_AD185	Benniella_MRE
327	551	Benniella_sp_AD185	Benniella_MRE
328	105	Benniella_sp_AD185	Benniella_MRE
329	87	Benniella_sp_AD185	Benniella_MRE
330	131	Benniella_sp_AD185	Benniella_MRE
331	361	Benniella_sp_AD185	Benniella_MRE
332	54	Benniella_sp_AD185	Benniella_MRE
333	123	Benniella_sp_AD185	Benniella_MRE
334	87	Benniella_sp_AD185	Benniella_MRE
335	105	Benniella_sp_AD185	Benniella_MRE
336	114	Benniella_sp_AD185	Benniella_MRE
337	112	Benniella_sp_AD185	Benniella_MRE
338	194	Benniella_sp_AD185	Benniella_MRE
339	127	Benniella_sp_AD185	Benniella_MRE
340	219	Benniella_sp_AD185	Benniella_MRE
341	110	Benniella_sp_AD185	Benniella_MRE
342	140	Benniella_sp_AD185	Benniella_MRE
343	125	Benniella_sp_AD185	Benniella_MRE
344	133	Benniella_sp_AD185	Benniella_MRE
345	701	Benniella_sp_AD185	Benniella_MRE
346	295	Benniella_sp_AD185	Benniella_MRE
347	988	Benniella_sp_AD185	Benniella_MRE
348	39	Benniella_sp_AD185	Benniella_MRE
349	39	Benniella_sp_AD185	Benniella_MRE
350	1930	Benniella_sp_AD185	Benniella_MRE
351	231	Benniella_sp_AD185	Benniella_MRE
352	387	Benniella_sp_AD185	Benniella_MRE
353	88	Benniella_sp_AD185	Benniella_MRE
354	34	Benniella_sp_AD185	Benniella_MRE
355	61	Benniella_sp_AD185	Benniella_MRE
356	87	Benniella_sp_AD185	Benniella_MRE
357	55	Benniella_sp_AD185	Benniella_MRE
358	744	Benniella_sp_AD185	Benniella_MRE
359	858	Benniella_sp_AD185	Benniella_MRE
360	193	Benniella_sp_AD185	Benniella_MRE
361	184	Benniella_sp_AD185	Benniella_MRE
362	113	Benniella_sp_AD185	Benniella_MRE
363	322	Benniella_sp_AD185	Benniella_MRE
364	137	Benniella_sp_AD185	Benniella_MRE
365	97	Benniella_sp_AD185	Benniella_MRE
366	99	Benniella_sp_AD185	Benniella_MRE
367	347	Benniella_sp_AD185	Benniella_MRE
368	212	Benniella_sp_AD185	Benniella_MRE
369	377	Benniella_sp_AD185	Benniella_MRE
370	102	Benniella_sp_AD185	Benniella_MRE
371	185	Benniella_sp_AD185	Benniella_MRE
372	216	Benniella_sp_AD185	Benniella_MRE
373	130	Benniella_sp_AD185	Benniella_MRE
374	201	Benniella_sp_AD185	Benniella_MRE
375	438	Benniella_sp_AD185	Benniella_MRE
376	193	Benniella_sp_AD185	Benniella_MRE
377	154	Benniella_sp_AD185	Benniella_MRE
378	65	Benniella_sp_AD185	Benniella_MRE
379	90	Benniella_sp_AD185	Benniella_MRE
380	49	Benniella_sp_AD185	Benniella_MRE
381	419	Benniella_sp_AD185	Benniella_MRE
382	532	Benniella_sp_AD185	Benniella_MRE
383	554	Benniella_sp_AD185	Benniella_MRE
384	311	Benniella_sp_AD185	Benniella_MRE
385	203	Benniella_sp_AD185	Benniella_MRE
386	294	Benniella_sp_AD185	Benniella_MRE
387	961	Benniella_sp_AD185	Benniella_MRE
388	59	Benniella_sp_AD185	Benniella_MRE
389	92	Benniella_sp_AD185	Benniella_MRE
390	84	Benniella_sp_AD185	Benniella_MRE
391	109	Benniella_sp_AD185	Benniella_MRE
392	144	Benniella_sp_AD185	Benniella_MRE
393	95	Benniella_sp_AD185	Benniella_MRE
394	83	Benniella_sp_AD185	Benniella_MRE
395	114	Benniella_sp_AD185	Benniella_MRE
396	65	Benniella_sp_AD185	Benniella_MRE
397	417	Benniella_sp_AD185	Benniella_MRE
398	338	Benniella_sp_AD185	Benniella_MRE
399	125	Benniella_sp_AD185	Benniella_MRE
400	287	Benniella_sp_AD185	Benniella_MRE
401	247	Benniella_sp_AD185	Benniella_MRE
402	68	Benniella_sp_AD185	Benniella_MRE
403	507	Benniella_sp_AD185	Benniella_MRE
404	97	Benniella_sp_AD185	Benniella_MRE
405	53	Benniella_sp_AD185	Benniella_MRE
406	169	Benniella_sp_AD185	Benniella_MRE
407	111	Benniella_sp_AD185	Benniella_MRE
408	165	Benniella_sp_AD185	Benniella_MRE
409	287	Benniella_sp_AD185	Benniella_MRE
410	273	Benniella_sp_AD185	Benniella_MRE
411	564	Benniella_sp_AD185	Benniella_MRE
412	61	Benniella_sp_AD185	Benniella_MRE
413	203	Benniella_sp_AD185	Benniella_MRE
414	62	Benniella_sp_AD185	Benniella_MRE
415	249	Benniella_sp_AD185	Benniella_MRE
416	39	Benniella_sp_AD185	Benniella_MRE
417	298	Benniella_sp_AD185	Benniella_MRE
418	108	Benniella_sp_AD185	Benniella_MRE
419	147	Benniella_sp_AD185	Benniella_MRE
420	113	Benniella_sp_AD185	Benniella_MRE
421	247	Benniella_sp_AD185	Benniella_MRE
422	74	Benniella_sp_AD185	Benniella_MRE
423	406	Benniella_sp_AD185	Benniella_MRE
424	246	Benniella_sp_AD185	Benniella_MRE
425	220	Benniella_sp_AD185	Benniella_MRE
426	165	Benniella_sp_AD185	Benniella_MRE
427	535	Benniella_sp_AD185	Benniella_MRE
428	850	Benniella_sp_AD185	Benniella_MRE
429	1852	Benniella_sp_AD185	Benniella_MRE
430	141	Benniella_sp_AD185	Benniella_MRE
431	280	Benniella_sp_AD185	Benniella_MRE
432	216	Benniella_sp_AD185	Benniella_MRE
433	146	Benniella_sp_AD185	Benniella_MRE
434	123	Benniella_sp_AD185	Benniella_MRE
435	99	Benniella_sp_AD185	Benniella_MRE
436	162	Benniella_sp_AD185	Benniella_MRE
437	30	Benniella_sp_AD185	Benniella_MRE
438	77	Benniella_sp_AD185	Benniella_MRE
439	100	Benniella_sp_AD185	Benniella_MRE
440	325	Benniella_sp_AD185	Benniella_MRE
441	148	Benniella_sp_AD185	Benniella_MRE
442	104	Benniella_sp_AD185	Benniella_MRE
443	184	Benniella_sp_AD185	Benniella_MRE
444	226	Benniella_sp_AD185	Benniella_MRE
445	74	Benniella_sp_AD185	Benniella_MRE
446	78	Benniella_sp_AD185	Benniella_MRE
447	119	Benniella_sp_AD185	Benniella_MRE
448	49	Benniella_sp_AD185	Benniella_MRE
449	162	Benniella_sp_AD185	Benniella_MRE
450	66	Benniella_sp_AD185	Benniella_MRE
451	145	Benniella_sp_AD185	Benniella_MRE
452	257	Benniella_sp_AD185	Benniella_MRE
453	73	Benniella_sp_AD185	Benniella_MRE
454	78	Benniella_sp_AD185	Benniella_MRE
455	116	Benniella_sp_AD185	Benniella_MRE
456	76	Benniella_sp_AD185	Benniella_MRE
457	124	Benniella_sp_AD185	Benniella_MRE
458	42	Benniella_sp_AD185	Benniella_MRE
459	193	Benniella_sp_AD185	Benniella_MRE
460	80	Benniella_sp_AD185	Benniella_MRE
461	75	Benniella_sp_AD185	Benniella_MRE
462	431	Benniella_sp_AD185	Benniella_MRE
463	237	Benniella_sp_AD185	Benniella_MRE
464	407	Benniella_sp_AD185	Benniella_MRE
465	89	Benniella_sp_AD185	Benniella_MRE
466	249	Benniella_sp_AD185	Benniella_MRE
467	76	Benniella_sp_AD185	Benniella_MRE
468	336	Benniella_sp_AD185	Benniella_MRE
469	187	Benniella_sp_AD185	Benniella_MRE
470	73	Benniella_sp_AD185	Benniella_MRE
471	118	Benniella_sp_AD185	Benniella_MRE
472	414	Benniella_sp_AD185	Benniella_MRE
473	266	Benniella_sp_AD185	Benniella_MRE
474	198	Benniella_sp_AD185	Benniella_MRE
475	174	Benniella_sp_AD185	Benniella_MRE
476	453	Benniella_sp_AD185	Benniella_MRE
477	81	Benniella_sp_AD185	Benniella_MRE
478	126	Benniella_sp_AD185	Benniella_MRE
479	257	Benniella_sp_AD185	Benniella_MRE
480	331	Benniella_sp_AD185	Benniella_MRE
481	178	Benniella_sp_AD185	Benniella_MRE
482	351	Benniella_sp_AD185	Benniella_MRE
483	384	Benniella_sp_AD185	Benniella_MRE
484	169	Benniella_sp_AD185	Benniella_MRE
485	174	Benniella_sp_AD185	Benniella_MRE
486	130	Benniella_sp_AD185	Benniella_MRE
487	200	Benniella_sp_AD185	Benniella_MRE
488	292	Benniella_sp_AD185	Benniella_MRE
489	751	Benniella_sp_AD185	Benniella_MRE
490	447	Benniella_sp_AD185	Benniella_MRE
491	637	Benniella_sp_AD185	Benniella_MRE
492	294	Benniella_sp_AD185	Benniella_MRE
493	89	Benniella_sp_AD185	Benniella_MRE
494	53	Benniella_sp_AD185	Benniella_MRE
495	121	Benniella_sp_AD185	Benniella_MRE
496	156	Benniella_sp_AD185	Benniella_MRE
497	66	Benniella_sp_AD185	Benniella_MRE
498	177	Benniella_sp_AD185	Benniella_MRE
499	303	Benniella_sp_AD185	Benniella_MRE
500	98	Benniella_sp_AD185	Benniella_MRE
501	156	Benniella_sp_AD185	Benniella_MRE
502	138	Benniella_sp_AD185	Benniella_MRE
503	1251	Benniella_sp_AD185	Benniella_MRE
504	1228	Benniella_sp_AD185	Benniella_MRE
505	415	Benniella_sp_AD185	Benniella_MRE
506	109	Benniella_sp_AD185	Benniella_MRE
507	85	Benniella_sp_AD185	Benniella_MRE
508	239	Benniella_sp_AD185	Benniella_MRE
509	305	Benniella_sp_AD185	Benniella_MRE
510	668	Benniella_sp_AD185	Benniella_MRE
511	184	Benniella_sp_AD185	Benniella_MRE
512	41	Benniella_sp_AD185	Benniella_MRE
513	98	Benniella_sp_AD185	Benniella_MRE
514	291	Benniella_sp_AD185	Benniella_MRE
515	320	Benniella_sp_AD185	Benniella_MRE
516	100	Benniella_sp_AD185	Benniella_MRE
517	206	Benniella_sp_AD185	Benniella_MRE
518	196	Benniella_sp_AD185	Benniella_MRE
519	189	Benniella_sp_AD185	Benniella_MRE
520	165	Benniella_sp_AD185	Benniella_MRE
521	70	Benniella_sp_AD185	Benniella_MRE
522	119	Benniella_sp_AD185	Benniella_MRE
523	123	Benniella_sp_AD185	Benniella_MRE
524	79	Benniella_sp_AD185	Benniella_MRE
525	63	Benniella_sp_AD185	Benniella_MRE
526	139	Benniella_sp_AD185	Benniella_MRE
527	224	Benniella_sp_AD185	Benniella_MRE
528	126	Benniella_sp_AD185	Benniella_MRE
529	89	Benniella_sp_AD185	Benniella_MRE
530	283	Benniella_sp_AD185	Benniella_MRE
531	95	Benniella_sp_AD185	Benniella_MRE
532	212	Benniella_sp_AD185	Benniella_MRE
533	335	Benniella_sp_AD185	Benniella_MRE
534	286	Benniella_sp_AD185	Benniella_MRE
535	119	Benniella_sp_AD185	Benniella_MRE
536	664	Benniella_sp_AD185	Benniella_MRE
537	204	Benniella_sp_AD185	Benniella_MRE
538	228	Benniella_sp_AD185	Benniella_MRE
539	126	Benniella_sp_AD185	Benniella_MRE
540	243	Benniella_sp_AD185	Benniella_MRE
541	90	Benniella_sp_AD185	Benniella_MRE
542	175	Benniella_sp_AD185	Benniella_MRE
543	148	Benniella_sp_AD185	Benniella_MRE
544	89	Benniella_sp_AD185	Benniella_MRE
545	118	Benniella_sp_AD185	Benniella_MRE
546	368	Benniella_sp_AD185	Benniella_MRE
547	53	Benniella_sp_AD185	Benniella_MRE
548	190	Benniella_sp_AD185	Benniella_MRE
549	59	Benniella_sp_AD185	Benniella_MRE
550	176	Benniella_sp_AD185	Benniella_MRE
551	279	Benniella_sp_AD185	Benniella_MRE
552	64	Benniella_sp_AD185	Benniella_MRE
553	134	Benniella_sp_AD185	Benniella_MRE
554	76	Benniella_sp_AD185	Benniella_MRE
555	247	Benniella_sp_AD185	Benniella_MRE
556	241	Benniella_sp_AD185	Benniella_MRE
557	80	Benniella_sp_AD185	Benniella_MRE
558	76	Benniella_sp_AD185	Benniella_MRE
559	234	Benniella_sp_AD185	Benniella_MRE
560	168	Benniella_sp_AD185	Benniella_MRE
561	290	Benniella_sp_AD185	Benniella_MRE
562	157	Benniella_sp_AD185	Benniella_MRE
563	791	Benniella_sp_AD185	Benniella_MRE
564	88	Benniella_sp_AD185	Benniella_MRE
565	88	Benniella_sp_AD185	Benniella_MRE
566	405	Benniella_sp_AD185	Benniella_MRE
567	97	Benniella_sp_AD185	Benniella_MRE
568	109	Benniella_sp_AD185	Benniella_MRE
569	288	Benniella_sp_AD185	Benniella_MRE
570	478	Benniella_sp_AD185	Benniella_MRE
571	181	Benniella_sp_AD185	Benniella_MRE
572	152	Benniella_sp_AD185	Benniella_MRE
573	121	Benniella_sp_AD185	Benniella_MRE
574	51	Benniella_sp_AD185	Benniella_MRE
575	48	Benniella_sp_AD185	Benniella_MRE
576	69	Benniella_sp_AD185	Benniella_MRE
577	46	Benniella_sp_AD185	Benniella_MRE
578	410	Benniella_sp_AD185	Benniella_MRE
579	211	Benniella_sp_AD185	Benniella_MRE
580	32	Benniella_sp_AD185	Benniella_MRE
581	113	Benniella_sp_AD185	Benniella_MRE
582	234	Benniella_sp_AD185	Benniella_MRE
583	90	Benniella_sp_AD185	Benniella_MRE
584	680	Benniella_sp_AD185	Benniella_MRE
585	549	Benniella_sp_AD185	Benniella_MRE
586	279	Benniella_sp_AD185	Benniella_MRE
587	519	Benniella_sp_AD185	Benniella_MRE
588	577	Benniella_sp_AD185	Benniella_MRE
589	125	Benniella_sp_AD185	Benniella_MRE
590	76	Benniella_sp_AD185	Benniella_MRE
591	134	Benniella_sp_AD185	Benniella_MRE
592	47	Benniella_sp_AD185	Benniella_MRE
593	209	Benniella_sp_AD185	Benniella_MRE
594	103	Benniella_sp_AD185	Benniella_MRE
595	123	Benniella_sp_AD185	Benniella_MRE
596	175	Benniella_sp_AD185	Benniella_MRE
597	332	Benniella_sp_AD185	Benniella_MRE
598	99	Benniella_sp_AD185	Benniella_MRE
599	473	Benniella_sp_AD185	Benniella_MRE
600	131	Benniella_sp_AD185	Benniella_MRE
601	609	Benniella_sp_AD185	Benniella_MRE
602	514	Benniella_sp_AD185	Benniella_MRE
603	132	Benniella_sp_AD185	Benniella_MRE
604	87	Benniella_sp_AD185	Benniella_MRE
605	140	Benniella_sp_AD185	Benniella_MRE
606	199	Benniella_sp_AD185	Benniella_MRE
607	147	Benniella_sp_AD185	Benniella_MRE
608	483	Benniella_sp_AD185	Benniella_MRE
609	330	Benniella_sp_AD185	Benniella_MRE
610	384	Benniella_sp_AD185	Benniella_MRE
611	345	Benniella_sp_AD185	Benniella_MRE
612	121	Benniella_sp_AD185	Benniella_MRE
613	608	Benniella_sp_AD185	Benniella_MRE
614	229	Benniella_sp_AD185	Benniella_MRE
615	118	Benniella_sp_AD185	Benniella_MRE
616	99	Benniella_sp_AD185	Benniella_MRE
617	356	Benniella_sp_AD185	Benniella_MRE
618	862	Benniella_sp_AD185	Benniella_MRE
619	45	Benniella_sp_AD185	Benniella_MRE
620	36	Benniella_sp_AD185	Benniella_MRE
621	75	Benniella_sp_AD185	Benniella_MRE
622	473	Benniella_sp_AD185	Benniella_MRE
623	315	Benniella_sp_AD185	Benniella_MRE
624	478	Benniella_sp_AD185	Benniella_MRE
625	88	Benniella_sp_AD185	Benniella_MRE
626	254	Benniella_sp_AD185	Benniella_MRE
627	225	Benniella_sp_AD185	Benniella_MRE
628	173	Benniella_sp_AD185	Benniella_MRE
629	136	Benniella_sp_AD185	Benniella_MRE
630	159	Benniella_sp_AD185	Benniella_MRE
631	51	Benniella_sp_AD185	Benniella_MRE
632	72	Benniella_sp_AD185	Benniella_MRE
633	185	Benniella_sp_AD185	Benniella_MRE
634	485	Benniella_sp_AD185	Benniella_MRE
635	224	Benniella_sp_AD185	Benniella_MRE
636	42	Benniella_sp_AD185	Benniella_MRE
637	146	Benniella_sp_AD185	Benniella_MRE
638	394	Benniella_sp_AD185	Benniella_MRE
639	217	Benniella_sp_AD185	Benniella_MRE
640	795	Benniella_sp_AD185	Benniella_MRE
641	76	Benniella_sp_AD185	Benniella_MRE
642	70	Benniella_sp_AD185	Benniella_MRE
643	75	Benniella_sp_AD185	Benniella_MRE
644	256	Benniella_sp_AD185	Benniella_MRE
645	575	Benniella_sp_AD185	Benniella_MRE
646	641	Benniella_sp_AD185	Benniella_MRE
647	517	Benniella_sp_AD185	Benniella_MRE
648	798	Benniella_sp_AD185	Benniella_MRE
649	86	Benniella_sp_AD185	Benniella_MRE
650	89	Benniella_sp_AD185	Benniella_MRE
651	73	Benniella_sp_AD185	Benniella_MRE
652	169	Benniella_sp_AD185	Benniella_MRE
653	72	Benniella_sp_AD185	Benniella_MRE
654	31	Benniella_sp_AD185	Benniella_MRE
655	103	Benniella_sp_AD185	Benniella_MRE
656	284	Benniella_sp_AD185	Benniella_MRE
657	84	Benniella_sp_AD185	Benniella_MRE
658	196	Benniella_sp_AD185	Benniella_MRE
659	125	Benniella_sp_AD185	Benniella_MRE
660	76	Benniella_sp_AD185	Benniella_MRE
661	1228	Benniella_sp_AD185	Benniella_MRE
662	537	Benniella_sp_AD185	Benniella_MRE
663	1022	Benniella_sp_AD185	Benniella_MRE
664	318	Benniella_sp_AD185	Benniella_MRE
665	39	Benniella_sp_AD185	Benniella_MRE
666	272	Benniella_sp_AD185	Benniella_MRE
667	193	Benniella_sp_AD185	Benniella_MRE
668	85	Benniella_sp_AD185	Benniella_MRE
669	93	Benniella_sp_AD185	Benniella_MRE
670	460	Benniella_sp_AD185	Benniella_MRE
671	65	Benniella_sp_AD185	Benniella_MRE
672	71	Benniella_sp_AD185	Benniella_MRE
673	388	Benniella_sp_AD185	Benniella_MRE
674	106	Benniella_sp_AD185	Benniella_MRE
675	472	Benniella_sp_AD185	Benniella_MRE
676	71	Benniella_sp_AD185	Benniella_MRE
677	47	Benniella_sp_AD185	Benniella_MRE
678	509	Benniella_sp_AD185	Benniella_MRE
679	63	Benniella_sp_AD185	Benniella_MRE
680	236	Benniella_sp_AD185	Benniella_MRE
681	214	Benniella_sp_AD185	Benniella_MRE
682	87	Benniella_sp_AD185	Benniella_MRE
683	531	Benniella_sp_AD185	Benniella_MRE
684	479	Benniella_sp_AD185	Benniella_MRE
685	352	Benniella_sp_AD185	Benniella_MRE
686	209	Benniella_sp_AD185	Benniella_MRE
687	288	Benniella_sp_AD185	Benniella_MRE
688	653	Benniella_sp_AD185	Benniella_MRE
689	103	Benniella_sp_AD185	Benniella_MRE
690	383	Benniella_sp_AD185	Benniella_MRE
691	302	Benniella_sp_AD185	Benniella_MRE
692	79	Benniella_sp_AD185	Benniella_MRE
693	137	Benniella_sp_AD185	Benniella_MRE
694	705	Benniella_sp_AD185	Benniella_MRE
695	315	Benniella_sp_AD185	Benniella_MRE
696	410	Benniella_sp_AD185	Benniella_MRE
697	100	Benniella_sp_AD185	Benniella_MRE
698	59	Benniella_sp_AD185	Benniella_MRE
699	222	Benniella_sp_AD185	Benniella_MRE
700	90	Benniella_sp_AD185	Benniella_MRE
701	250	Benniella_sp_AD185	Benniella_MRE
702	155	Benniella_sp_AD185	Benniella_MRE
703	156	Benniella_sp_AD185	Benniella_MRE
704	112	Benniella_sp_AD185	Benniella_MRE
705	115	Benniella_sp_AD185	Benniella_MRE
706	109	Benniella_sp_AD185	Benniella_MRE
707	97	Benniella_sp_AD185	Benniella_MRE
708	326	Benniella_sp_AD185	Benniella_MRE
709	232	Benniella_sp_AD185	Benniella_MRE
710	549	Benniella_sp_AD185	Benniella_MRE
711	338	Benniella_sp_AD185	Benniella_MRE
712	145	Benniella_sp_AD185	Benniella_MRE
713	148	Benniella_sp_AD185	Benniella_MRE
714	180	Benniella_sp_AD185	Benniella_MRE
715	46	Benniella_sp_AD185	Benniella_MRE
716	497	Benniella_sp_AD185	Benniella_MRE
717	927	Benniella_sp_AD185	Benniella_MRE
718	243	B_dolosa	Burkholderia
719	88	B_dolosa	Burkholderia
720	1150	B_dolosa	Burkholderia
721	450	B_dolosa	Burkholderia
722	310	B_dolosa	Burkholderia
723	352	B_dolosa	Burkholderia
724	353	B_dolosa	Burkholderia
725	626	B_dolosa	Burkholderia
726	173	B_dolosa	Burkholderia
727	286	B_dolosa	Burkholderia
728	220	B_dolosa	Burkholderia
729	885	B_dolosa	Burkholderia
730	193	B_dolosa	Burkholderia
731	263	B_dolosa	Burkholderia
732	299	B_dolosa	Burkholderia
733	89	B_dolosa	Burkholderia
734	477	B_dolosa	Burkholderia
735	180	B_dolosa	Burkholderia
736	447	B_dolosa	Burkholderia
737	178	B_dolosa	Burkholderia
738	138	B_dolosa	Burkholderia
739	358	B_dolosa	Burkholderia
740	404	B_dolosa	Burkholderia
741	306	B_dolosa	Burkholderia
742	241	B_dolosa	Burkholderia
743	282	B_dolosa	Burkholderia
744	294	B_dolosa	Burkholderia
745	395	B_dolosa	Burkholderia
746	113	B_dolosa	Burkholderia
747	257	B_dolosa	Burkholderia
748	278	B_dolosa	Burkholderia
749	177	B_dolosa	Burkholderia
750	68	B_dolosa	Burkholderia
751	347	B_dolosa	Burkholderia
752	363	B_dolosa	Burkholderia
753	61	B_dolosa	Burkholderia
754	293	B_dolosa	Burkholderia
755	70	B_dolosa	Burkholderia
756	340	B_dolosa	Burkholderia
757	480	B_dolosa	Burkholderia
758	546	B_dolosa	Burkholderia
759	461	B_dolosa	Burkholderia
760	152	B_dolosa	Burkholderia
761	515	B_dolosa	Burkholderia
762	227	B_dolosa	Burkholderia
763	331	B_dolosa	Burkholderia
764	588	B_dolosa	Burkholderia
765	114	B_dolosa	Burkholderia
766	144	B_dolosa	Burkholderia
767	110	B_dolosa	Burkholderia
768	476	B_dolosa	Burkholderia
769	105	B_dolosa	Burkholderia
770	239	B_dolosa	Burkholderia
771	341	B_dolosa	Burkholderia
772	468	B_dolosa	Burkholderia
773	218	B_dolosa	Burkholderia
774	271	B_dolosa	Burkholderia
775	256	B_dolosa	Burkholderia
776	271	B_dolosa	Burkholderia
777	162	B_dolosa	Burkholderia
778	239	B_dolosa	Burkholderia
779	325	B_dolosa	Burkholderia
780	371	B_dolosa	Burkholderia
781	103	B_dolosa	Burkholderia
782	435	B_dolosa	Burkholderia
783	542	B_dolosa	Burkholderia
784	336	B_dolosa	Burkholderia
785	305	B_dolosa	Burkholderia
786	332	B_dolosa	Burkholderia
787	338	B_dolosa	Burkholderia
788	345	B_dolosa	Burkholderia
789	251	B_dolosa	Burkholderia
790	355	B_dolosa	Burkholderia
791	218	B_dolosa	Burkholderia
792	170	B_dolosa	Burkholderia
793	198	B_dolosa	Burkholderia
794	650	B_dolosa	Burkholderia
795	319	B_dolosa	Burkholderia
796	215	B_dolosa	Burkholderia
797	413	B_dolosa	Burkholderia
798	146	B_dolosa	Burkholderia
799	110	B_dolosa	Burkholderia
800	426	B_dolosa	Burkholderia
801	163	B_dolosa	Burkholderia
802	141	B_dolosa	Burkholderia
803	245	B_dolosa	Burkholderia
804	413	B_dolosa	Burkholderia
805	252	B_dolosa	Burkholderia
806	262	B_dolosa	Burkholderia
807	238	B_dolosa	Burkholderia
808	394	B_dolosa	Burkholderia
809	322	B_dolosa	Burkholderia
810	251	B_dolosa	Burkholderia
811	655	B_dolosa	Burkholderia
812	413	B_dolosa	Burkholderia
813	435	B_dolosa	Burkholderia
814	294	B_dolosa	Burkholderia
815	202	B_dolosa	Burkholderia
816	175	B_dolosa	Burkholderia
817	112	B_dolosa	Burkholderia
818	255	B_dolosa	Burkholderia
819	373	B_dolosa	Burkholderia
820	77	B_dolosa	Burkholderia
821	451	B_dolosa	Burkholderia
822	225	B_dolosa	Burkholderia
823	147	B_dolosa	Burkholderia
824	221	B_dolosa	Burkholderia
825	433	B_dolosa	Burkholderia
826	434	B_dolosa	Burkholderia
827	524	B_dolosa	Burkholderia
828	279	B_dolosa	Burkholderia
829	334	B_dolosa	Burkholderia
830	384	B_dolosa	Burkholderia
831	402	B_dolosa	Burkholderia
832	476	B_dolosa	Burkholderia
833	445	B_dolosa	Burkholderia
834	260	B_dolosa	Burkholderia
835	183	B_dolosa	Burkholderia
836	496	B_dolosa	Burkholderia
837	66	B_dolosa	Burkholderia
838	109	B_dolosa	Burkholderia
839	278	B_dolosa	Burkholderia
840	72	B_dolosa	Burkholderia
841	150	B_dolosa	Burkholderia
842	605	B_dolosa	Burkholderia
843	453	B_dolosa	Burkholderia
844	200	B_dolosa	Burkholderia
845	128	B_dolosa	Burkholderia
846	134	B_dolosa	Burkholderia
847	247	B_dolosa	Burkholderia
848	396	B_dolosa	Burkholderia
849	64	B_dolosa	Burkholderia
850	73	B_dolosa	Burkholderia
851	302	B_dolosa	Burkholderia
852	426	B_dolosa	Burkholderia
853	339	B_dolosa	Burkholderia
854	612	B_dolosa	Burkholderia
855	348	B_dolosa	Burkholderia
856	162	B_dolosa	Burkholderia
857	358	B_dolosa	Burkholderia
858	320	B_dolosa	Burkholderia
859	319	B_dolosa	Burkholderia
860	298	B_dolosa	Burkholderia
861	163	B_dolosa	Burkholderia
862	300	B_dolosa	Burkholderia
863	67	B_dolosa	Burkholderia
864	168	B_dolosa	Burkholderia
865	310	B_dolosa	Burkholderia
866	313	B_dolosa	Burkholderia
867	145	B_dolosa	Burkholderia
868	207	B_dolosa	Burkholderia
869	705	B_dolosa	Burkholderia
870	106	B_dolosa	Burkholderia
871	224	B_dolosa	Burkholderia
872	333	B_dolosa	Burkholderia
873	741	B_dolosa	Burkholderia
874	306	B_dolosa	Burkholderia
875	212	B_dolosa	Burkholderia
876	484	B_dolosa	Burkholderia
877	362	B_dolosa	Burkholderia
878	297	B_dolosa	Burkholderia
879	339	B_dolosa	Burkholderia
880	327	B_dolosa	Burkholderia
881	147	B_dolosa	Burkholderia
882	284	B_dolosa	Burkholderia
883	1190	B_dolosa	Burkholderia
884	555	B_dolosa	Burkholderia
885	427	B_dolosa	Burkholderia
886	241	B_dolosa	Burkholderia
887	266	B_dolosa	Burkholderia
888	509	B_dolosa	Burkholderia
889	339	B_dolosa	Burkholderia
890	239	B_dolosa	Burkholderia
891	394	B_dolosa	Burkholderia
892	448	B_dolosa	Burkholderia
893	73	B_dolosa	Burkholderia
894	424	B_dolosa	Burkholderia
895	145	B_dolosa	Burkholderia
896	225	B_dolosa	Burkholderia
897	255	B_dolosa	Burkholderia
898	609	B_dolosa	Burkholderia
899	359	B_dolosa	Burkholderia
900	549	B_dolosa	Burkholderia
901	531	B_dolosa	Burkholderia
902	257	B_dolosa	Burkholderia
903	212	B_dolosa	Burkholderia
904	286	B_dolosa	Burkholderia
905	593	B_dolosa	Burkholderia
906	140	B_dolosa	Burkholderia
907	905	B_dolosa	Burkholderia
908	356	B_dolosa	Burkholderia
909	85	B_dolosa	Burkholderia
910	489	B_dolosa	Burkholderia
911	288	B_dolosa	Burkholderia
912	330	B_dolosa	Burkholderia
913	275	B_dolosa	Burkholderia
914	261	B_dolosa	Burkholderia
915	408	B_dolosa	Burkholderia
916	293	B_dolosa	Burkholderia
917	158	B_dolosa	Burkholderia
918	80	B_dolosa	Burkholderia
919	262	B_dolosa	Burkholderia
920	306	B_dolosa	Burkholderia
921	52	B_dolosa	Burkholderia
922	478	B_dolosa	Burkholderia
923	288	B_dolosa	Burkholderia
924	689	B_dolosa	Burkholderia
925	385	B_dolosa	Burkholderia
926	294	B_dolosa	Burkholderia
927	309	B_dolosa	Burkholderia
928	207	B_dolosa	Burkholderia
929	383	B_dolosa	Burkholderia
930	105	B_dolosa	Burkholderia
931	214	B_dolosa	Burkholderia
932	438	B_dolosa	Burkholderia
933	308	B_dolosa	Burkholderia
934	102	B_dolosa	Burkholderia
935	330	B_dolosa	Burkholderia
936	108	B_dolosa	Burkholderia
937	248	B_dolosa	Burkholderia
938	330	B_dolosa	Burkholderia
939	338	B_dolosa	Burkholderia
940	265	B_dolosa	Burkholderia
941	321	B_dolosa	Burkholderia
942	624	B_dolosa	Burkholderia
943	320	B_dolosa	Burkholderia
944	710	B_dolosa	Burkholderia
945	398	B_dolosa	Burkholderia
946	380	B_dolosa	Burkholderia
947	429	B_dolosa	Burkholderia
948	667	B_dolosa	Burkholderia
949	451	B_dolosa	Burkholderia
950	178	B_dolosa	Burkholderia
951	190	B_dolosa	Burkholderia
952	538	B_dolosa	Burkholderia
953	83	B_dolosa	Burkholderia
954	112	B_dolosa	Burkholderia
955	501	B_dolosa	Burkholderia
956	429	B_dolosa	Burkholderia
957	318	B_dolosa	Burkholderia
958	156	B_dolosa	Burkholderia
959	89	B_dolosa	Burkholderia
960	590	B_dolosa	Burkholderia
961	250	B_dolosa	Burkholderia
962	514	B_dolosa	Burkholderia
963	248	B_dolosa	Burkholderia
964	140	B_dolosa	Burkholderia
965	86	B_dolosa	Burkholderia
966	160	B_dolosa	Burkholderia
967	332	B_dolosa	Burkholderia
968	174	B_dolosa	Burkholderia
969	156	B_dolosa	Burkholderia
970	259	B_dolosa	Burkholderia
971	321	B_dolosa	Burkholderia
972	161	B_dolosa	Burkholderia
973	533	B_dolosa	Burkholderia
974	535	B_dolosa	Burkholderia
975	202	B_dolosa	Burkholderia
976	65	B_dolosa	Burkholderia
977	285	B_dolosa	Burkholderia
978	69	B_dolosa	Burkholderia
979	236	B_dolosa	Burkholderia
980	208	B_dolosa	Burkholderia
981	370	B_dolosa	Burkholderia
982	300	B_dolosa	Burkholderia
983	205	B_dolosa	Burkholderia
984	96	B_dolosa	Burkholderia
985	545	B_dolosa	Burkholderia
986	271	B_dolosa	Burkholderia
987	104	B_dolosa	Burkholderia
988	321	B_dolosa	Burkholderia
989	298	B_dolosa	Burkholderia
990	264	B_dolosa	Burkholderia
991	235	B_dolosa	Burkholderia
992	490	B_dolosa	Burkholderia
993	1071	B_dolosa	Burkholderia
994	244	B_dolosa	Burkholderia
995	367	B_dolosa	Burkholderia
996	341	B_dolosa	Burkholderia
997	864	B_dolosa	Burkholderia
998	589	B_dolosa	Burkholderia
999	831	B_dolosa	Burkholderia
1000	38	B_dolosa	Burkholderia
1001	378	B_dolosa	Burkholderia
1002	525	B_dolosa	Burkholderia
1003	92	B_dolosa	Burkholderia
1004	311	B_dolosa	Burkholderia
1005	189	B_dolosa	Burkholderia
1006	127	B_dolosa	Burkholderia
1007	548	B_dolosa	Burkholderia
1008	324	B_dolosa	Burkholderia
1009	214	B_dolosa	Burkholderia
1010	386	B_dolosa	Burkholderia
1011	204	B_dolosa	Burkholderia
1012	165	B_dolosa	Burkholderia
1013	88	B_dolosa	Burkholderia
1014	355	B_dolosa	Burkholderia
1015	199	B_dolosa	Burkholderia
1016	202	B_dolosa	Burkholderia
1017	318	B_dolosa	Burkholderia
1018	293	B_dolosa	Burkholderia
1019	206	B_dolosa	Burkholderia
1020	608	B_dolosa	Burkholderia
1021	275	B_dolosa	Burkholderia
1022	369	B_dolosa	Burkholderia
1023	211	B_dolosa	Burkholderia
1024	312	B_dolosa	Burkholderia
1025	322	B_dolosa	Burkholderia
1026	179	B_dolosa	Burkholderia
1027	119	B_dolosa	Burkholderia
1028	501	B_dolosa	Burkholderia
1029	258	B_dolosa	Burkholderia
1030	221	B_dolosa	Burkholderia
1031	204	B_dolosa	Burkholderia
1032	178	B_dolosa	Burkholderia
1033	352	B_dolosa	Burkholderia
1034	668	B_dolosa	Burkholderia
1035	188	B_dolosa	Burkholderia
1036	204	B_dolosa	Burkholderia
1037	288	B_dolosa	Burkholderia
1038	294	B_dolosa	Burkholderia
1039	360	B_dolosa	Burkholderia
1040	961	B_dolosa	Burkholderia
1041	395	B_dolosa	Burkholderia
1042	181	B_dolosa	Burkholderia
1043	140	B_dolosa	Burkholderia
1044	395	B_dolosa	Burkholderia
1045	111	B_dolosa	Burkholderia
1046	207	B_dolosa	Burkholderia
1047	193	B_dolosa	Burkholderia
1048	393	B_dolosa	Burkholderia
1049	247	B_dolosa	Burkholderia
1050	69	B_dolosa	Burkholderia
1051	253	B_dolosa	Burkholderia
1052	224	B_dolosa	Burkholderia
1053	541	B_dolosa	Burkholderia
1054	257	B_dolosa	Burkholderia
1055	339	B_dolosa	Burkholderia
1056	144	B_dolosa	Burkholderia
1057	320	B_dolosa	Burkholderia
1058	280	B_dolosa	Burkholderia
1059	531	B_dolosa	Burkholderia
1060	148	B_dolosa	Burkholderia
1061	193	B_dolosa	Burkholderia
1062	426	B_dolosa	Burkholderia
1063	311	B_dolosa	Burkholderia
1064	493	B_dolosa	Burkholderia
1065	128	B_dolosa	Burkholderia
1066	82	B_dolosa	Burkholderia
1067	274	B_dolosa	Burkholderia
1068	507	B_dolosa	Burkholderia
1069	1344	B_dolosa	Burkholderia
1070	147	B_dolosa	Burkholderia
1071	137	B_dolosa	Burkholderia
1072	243	B_dolosa	Burkholderia
1073	341	B_dolosa	Burkholderia
1074	208	B_dolosa	Burkholderia
1075	525	B_dolosa	Burkholderia
1076	208	B_dolosa	Burkholderia
1077	109	B_dolosa	Burkholderia
1078	216	B_dolosa	Burkholderia
1079	600	B_dolosa	Burkholderia
1080	164	B_dolosa	Burkholderia
1081	424	B_dolosa	Burkholderia
1082	199	B_dolosa	Burkholderia
1083	595	B_dolosa	Burkholderia
1084	811	B_dolosa	Burkholderia
1085	399	B_dolosa	Burkholderia
1086	255	B_dolosa	Burkholderia
1087	274	B_dolosa	Burkholderia
1088	160	B_dolosa	Burkholderia
1089	131	B_dolosa	Burkholderia
1090	623	B_dolosa	Burkholderia
1091	239	B_dolosa	Burkholderia
1092	348	B_dolosa	Burkholderia
1093	786	B_dolosa	Burkholderia
1094	452	B_dolosa	Burkholderia
1095	328	B_dolosa	Burkholderia
1096	275	B_dolosa	Burkholderia
1097	313	B_dolosa	Burkholderia
1098	129	B_dolosa	Burkholderia
1099	279	B_dolosa	Burkholderia
1100	254	B_dolosa	Burkholderia
1101	187	B_dolosa	Burkholderia
1102	699	B_dolosa	Burkholderia
1103	334	B_dolosa	Burkholderia
1104	542	B_dolosa	Burkholderia
1105	565	B_dolosa	Burkholderia
1106	295	B_dolosa	Burkholderia
1107	49	B_dolosa	Burkholderia
1108	210	B_dolosa	Burkholderia
1109	258	B_dolosa	Burkholderia
1110	348	B_dolosa	Burkholderia
1111	457	B_dolosa	Burkholderia
1112	310	B_dolosa	Burkholderia
1113	391	B_dolosa	Burkholderia
1114	227	B_dolosa	Burkholderia
1115	236	B_dolosa	Burkholderia
1116	241	B_dolosa	Burkholderia
1117	328	B_dolosa	Burkholderia
1118	275	B_dolosa	Burkholderia
1119	338	B_dolosa	Burkholderia
1120	354	B_dolosa	Burkholderia
1121	361	B_dolosa	Burkholderia
1122	102	B_dolosa	Burkholderia
1123	413	B_dolosa	Burkholderia
1124	238	B_dolosa	Burkholderia
1125	500	B_dolosa	Burkholderia
1126	507	B_dolosa	Burkholderia
1127	122	B_dolosa	Burkholderia
1128	65	B_dolosa	Burkholderia
1129	259	B_dolosa	Burkholderia
1130	546	B_dolosa	Burkholderia
1131	275	B_dolosa	Burkholderia
1132	168	B_dolosa	Burkholderia
1133	476	B_dolosa	Burkholderia
1134	432	B_dolosa	Burkholderia
1135	236	B_dolosa	Burkholderia
1136	310	B_dolosa	Burkholderia
1137	382	B_dolosa	Burkholderia
1138	234	B_dolosa	Burkholderia
1139	81	B_dolosa	Burkholderia
1140	115	B_dolosa	Burkholderia
1141	1035	B_dolosa	Burkholderia
1142	130	B_dolosa	Burkholderia
1143	94	B_dolosa	Burkholderia
1144	103	B_dolosa	Burkholderia
1145	227	B_dolosa	Burkholderia
1146	323	B_dolosa	Burkholderia
1147	324	B_dolosa	Burkholderia
1148	552	B_dolosa	Burkholderia
1149	517	B_dolosa	Burkholderia
1150	269	B_dolosa	Burkholderia
1151	356	B_dolosa	Burkholderia
1152	285	B_dolosa	Burkholderia
1153	220	B_dolosa	Burkholderia
1154	388	B_dolosa	Burkholderia
1155	293	B_dolosa	Burkholderia
1156	234	B_dolosa	Burkholderia
1157	199	B_dolosa	Burkholderia
1158	592	B_dolosa	Burkholderia
1159	116	B_dolosa	Burkholderia
1160	411	B_dolosa	Burkholderia
1161	105	B_dolosa	Burkholderia
1162	197	B_dolosa	Burkholderia
1163	693	B_dolosa	Burkholderia
1164	157	B_dolosa	Burkholderia
1165	162	B_dolosa	Burkholderia
1166	564	B_dolosa	Burkholderia
1167	363	B_dolosa	Burkholderia
1168	195	B_dolosa	Burkholderia
1169	345	B_dolosa	Burkholderia
1170	148	B_dolosa	Burkholderia
1171	345	B_dolosa	Burkholderia
1172	64	B_dolosa	Burkholderia
1173	307	B_dolosa	Burkholderia
1174	251	B_dolosa	Burkholderia
1175	107	B_dolosa	Burkholderia
1176	432	B_dolosa	Burkholderia
1177	478	B_dolosa	Burkholderia
1178	354	B_dolosa	Burkholderia
1179	296	B_dolosa	Burkholderia
1180	173	B_dolosa	Burkholderia
1181	397	B_dolosa	Burkholderia
1182	342	B_dolosa	Burkholderia
1183	377	B_dolosa	Burkholderia
1184	304	B_dolosa	Burkholderia
1185	570	B_dolosa	Burkholderia
1186	220	B_dolosa	Burkholderia
1187	448	B_dolosa	Burkholderia
1188	494	B_dolosa	Burkholderia
1189	146	B_dolosa	Burkholderia
1190	120	B_dolosa	Burkholderia
1191	235	B_dolosa	Burkholderia
1192	357	B_dolosa	Burkholderia
1193	213	B_dolosa	Burkholderia
1194	426	B_dolosa	Burkholderia
1195	1066	B_dolosa	Burkholderia
1196	507	B_dolosa	Burkholderia
1197	458	B_dolosa	Burkholderia
1198	483	B_dolosa	Burkholderia
1199	368	B_dolosa	Burkholderia
1200	282	B_dolosa	Burkholderia
1201	269	B_dolosa	Burkholderia
1202	295	B_dolosa	Burkholderia
1203	307	B_dolosa	Burkholderia
1204	153	B_dolosa	Burkholderia
1205	258	B_dolosa	Burkholderia
1206	319	B_dolosa	Burkholderia
1207	450	B_dolosa	Burkholderia
1208	441	B_dolosa	Burkholderia
1209	315	B_dolosa	Burkholderia
1210	283	B_dolosa	Burkholderia
1211	242	B_dolosa	Burkholderia
1212	369	B_dolosa	Burkholderia
1213	294	B_dolosa	Burkholderia
1214	396	B_dolosa	Burkholderia
1215	399	B_dolosa	Burkholderia
1216	335	B_dolosa	Burkholderia
1217	493	B_dolosa	Burkholderia
1218	464	B_dolosa	Burkholderia
1219	316	B_dolosa	Burkholderia
1220	417	B_dolosa	Burkholderia
1221	213	B_dolosa	Burkholderia
1222	166	B_dolosa	Burkholderia
1223	168	B_dolosa	Burkholderia
1224	223	B_dolosa	Burkholderia
1225	468	B_dolosa	Burkholderia
1226	186	B_dolosa	Burkholderia
1227	430	B_dolosa	Burkholderia
1228	406	B_dolosa	Burkholderia
1229	214	B_dolosa	Burkholderia
1230	285	B_dolosa	Burkholderia
1231	282	B_dolosa	Burkholderia
1232	293	B_dolosa	Burkholderia
1233	293	B_dolosa	Burkholderia
1234	512	B_dolosa	Burkholderia
1235	184	B_dolosa	Burkholderia
1236	411	B_dolosa	Burkholderia
1237	156	B_dolosa	Burkholderia
1238	316	B_dolosa	Burkholderia
1239	520	B_dolosa	Burkholderia
1240	163	B_dolosa	Burkholderia
1241	212	B_dolosa	Burkholderia
1242	161	B_dolosa	Burkholderia
1243	349	B_dolosa	Burkholderia
1244	309	B_dolosa	Burkholderia
1245	106	B_dolosa	Burkholderia
1246	90	B_dolosa	Burkholderia
1247	516	B_dolosa	Burkholderia
1248	280	B_dolosa	Burkholderia
1249	220	B_dolosa	Burkholderia
1250	263	B_dolosa	Burkholderia
1251	64	B_dolosa	Burkholderia
1252	342	B_dolosa	Burkholderia
1253	460	B_dolosa	Burkholderia
1254	193	B_dolosa	Burkholderia
1255	410	B_dolosa	Burkholderia
1256	235	B_dolosa	Burkholderia
1257	174	B_dolosa	Burkholderia
1258	424	B_dolosa	Burkholderia
1259	80	B_dolosa	Burkholderia
1260	478	B_dolosa	Burkholderia
1261	107	B_dolosa	Burkholderia
1262	410	B_dolosa	Burkholderia
1263	463	B_dolosa	Burkholderia
1264	248	B_dolosa	Burkholderia
1265	281	B_dolosa	Burkholderia
1266	491	B_dolosa	Burkholderia
1267	336	B_dolosa	Burkholderia
1268	703	B_dolosa	Burkholderia
1269	166	B_dolosa	Burkholderia
1270	192	B_dolosa	Burkholderia
1271	418	B_dolosa	Burkholderia
1272	742	B_dolosa	Burkholderia
1273	74	B_dolosa	Burkholderia
1274	534	B_dolosa	Burkholderia
1275	67	B_dolosa	Burkholderia
1276	104	B_dolosa	Burkholderia
1277	762	B_dolosa	Burkholderia
1278	459	B_dolosa	Burkholderia
1279	148	B_dolosa	Burkholderia
1280	403	B_dolosa	Burkholderia
1281	166	B_dolosa	Burkholderia
1282	945	B_dolosa	Burkholderia
1283	330	B_dolosa	Burkholderia
1284	220	B_dolosa	Burkholderia
1285	420	B_dolosa	Burkholderia
1286	458	B_dolosa	Burkholderia
1287	398	B_dolosa	Burkholderia
1288	377	B_dolosa	Burkholderia
1289	318	B_dolosa	Burkholderia
1290	528	B_dolosa	Burkholderia
1291	55	B_dolosa	Burkholderia
1292	77	B_dolosa	Burkholderia
1293	258	B_dolosa	Burkholderia
1294	151	B_dolosa	Burkholderia
1295	325	B_dolosa	Burkholderia
1296	171	B_dolosa	Burkholderia
1297	316	B_dolosa	Burkholderia
1298	389	B_dolosa	Burkholderia
1299	258	B_dolosa	Burkholderia
1300	238	B_dolosa	Burkholderia
1301	151	B_dolosa	Burkholderia
1302	394	B_dolosa	Burkholderia
1303	343	B_dolosa	Burkholderia
1304	345	B_dolosa	Burkholderia
1305	62	B_dolosa	Burkholderia
1306	238	B_dolosa	Burkholderia
1307	128	B_dolosa	Burkholderia
1308	166	B_dolosa	Burkholderia
1309	257	B_dolosa	Burkholderia
1310	343	B_dolosa	Burkholderia
1311	268	B_dolosa	Burkholderia
1312	296	B_dolosa	Burkholderia
1313	246	B_dolosa	Burkholderia
1314	300	B_dolosa	Burkholderia
1315	385	B_dolosa	Burkholderia
1316	313	B_dolosa	Burkholderia
1317	559	B_dolosa	Burkholderia
1318	180	B_dolosa	Burkholderia
1319	248	B_dolosa	Burkholderia
1320	320	B_dolosa	Burkholderia
1321	438	B_dolosa	Burkholderia
1322	250	B_dolosa	Burkholderia
1323	129	B_dolosa	Burkholderia
1324	382	B_dolosa	Burkholderia
1325	364	B_dolosa	Burkholderia
1326	503	B_dolosa	Burkholderia
1327	138	B_dolosa	Burkholderia
1328	277	B_dolosa	Burkholderia
1329	107	B_dolosa	Burkholderia
1330	557	B_dolosa	Burkholderia
1331	305	B_dolosa	Burkholderia
1332	298	B_dolosa	Burkholderia
1333	246	B_dolosa	Burkholderia
1334	153	B_dolosa	Burkholderia
1335	104	B_dolosa	Burkholderia
1336	116	B_dolosa	Burkholderia
1337	637	B_dolosa	Burkholderia
1338	343	B_dolosa	Burkholderia
1339	268	B_dolosa	Burkholderia
1340	351	B_dolosa	Burkholderia
1341	258	B_dolosa	Burkholderia
1342	195	B_dolosa	Burkholderia
1343	305	B_dolosa	Burkholderia
1344	339	B_dolosa	Burkholderia
1345	314	B_dolosa	Burkholderia
1346	184	B_dolosa	Burkholderia
1347	500	B_dolosa	Burkholderia
1348	42	B_dolosa	Burkholderia
1349	137	B_dolosa	Burkholderia
1350	219	B_dolosa	Burkholderia
1351	128	B_dolosa	Burkholderia
1352	279	B_dolosa	Burkholderia
1353	290	B_dolosa	Burkholderia
1354	62	B_dolosa	Burkholderia
1355	607	B_dolosa	Burkholderia
1356	1350	B_dolosa	Burkholderia
1357	720	B_dolosa	Burkholderia
1358	214	B_dolosa	Burkholderia
1359	363	B_dolosa	Burkholderia
1360	178	B_dolosa	Burkholderia
1361	189	B_dolosa	Burkholderia
1362	759	B_dolosa	Burkholderia
1363	264	B_dolosa	Burkholderia
1364	274	B_dolosa	Burkholderia
1365	419	B_dolosa	Burkholderia
1366	100	B_dolosa	Burkholderia
1367	227	B_dolosa	Burkholderia
1368	469	B_dolosa	Burkholderia
1369	1119	B_dolosa	Burkholderia
1370	269	B_dolosa	Burkholderia
1371	250	B_dolosa	Burkholderia
1372	1012	B_dolosa	Burkholderia
1373	333	B_dolosa	Burkholderia
1374	656	B_dolosa	Burkholderia
1375	395	B_dolosa	Burkholderia
1376	31	B_dolosa	Burkholderia
1377	434	B_dolosa	Burkholderia
1378	252	B_dolosa	Burkholderia
1379	479	B_dolosa	Burkholderia
1380	175	B_dolosa	Burkholderia
1381	199	B_dolosa	Burkholderia
1382	392	B_dolosa	Burkholderia
1383	565	B_dolosa	Burkholderia
1384	112	B_dolosa	Burkholderia
1385	360	B_dolosa	Burkholderia
1386	320	B_dolosa	Burkholderia
1387	165	B_dolosa	Burkholderia
1388	259	B_dolosa	Burkholderia
1389	237	B_dolosa	Burkholderia
1390	229	B_dolosa	Burkholderia
1391	258	B_dolosa	Burkholderia
1392	182	B_dolosa	Burkholderia
1393	241	B_dolosa	Burkholderia
1394	438	B_dolosa	Burkholderia
1395	88	B_dolosa	Burkholderia
1396	584	B_dolosa	Burkholderia
1397	445	B_dolosa	Burkholderia
1398	164	B_dolosa	Burkholderia
1399	183	B_dolosa	Burkholderia
1400	65	B_dolosa	Burkholderia
1401	473	B_dolosa	Burkholderia
1402	197	B_dolosa	Burkholderia
1403	455	B_dolosa	Burkholderia
1404	126	B_dolosa	Burkholderia
1405	120	B_dolosa	Burkholderia
1406	108	B_dolosa	Burkholderia
1407	165	B_dolosa	Burkholderia
1408	204	B_dolosa	Burkholderia
1409	246	B_dolosa	Burkholderia
1410	666	B_dolosa	Burkholderia
1411	256	B_dolosa	Burkholderia
1412	77	B_dolosa	Burkholderia
1413	193	B_dolosa	Burkholderia
1414	305	B_dolosa	Burkholderia
1415	44	B_dolosa	Burkholderia
1416	151	B_dolosa	Burkholderia
1417	109	B_dolosa	Burkholderia
1418	116	B_dolosa	Burkholderia
1419	122	B_dolosa	Burkholderia
1420	108	B_dolosa	Burkholderia
1421	187	B_dolosa	Burkholderia
1422	86	B_dolosa	Burkholderia
1423	93	B_dolosa	Burkholderia
1424	60	B_dolosa	Burkholderia
1425	332	B_dolosa	Burkholderia
1426	163	B_dolosa	Burkholderia
1427	320	B_dolosa	Burkholderia
1428	65	B_dolosa	Burkholderia
1429	59	B_dolosa	Burkholderia
1430	265	B_dolosa	Burkholderia
1431	87	B_dolosa	Burkholderia
1432	165	B_dolosa	Burkholderia
1433	86	B_dolosa	Burkholderia
1434	539	B_dolosa	Burkholderia
1435	83	B_dolosa	Burkholderia
1436	141	B_dolosa	Burkholderia
1437	315	B_dolosa	Burkholderia
1438	295	B_dolosa	Burkholderia
1439	153	B_dolosa	Burkholderia
1440	200	B_dolosa	Burkholderia
1441	799	B_dolosa	Burkholderia
1442	150	B_dolosa	Burkholderia
1443	166	B_dolosa	Burkholderia
1444	698	B_dolosa	Burkholderia
1445	764	B_dolosa	Burkholderia
1446	819	B_dolosa	Burkholderia
1447	163	B_dolosa	Burkholderia
1448	117	B_dolosa	Burkholderia
1449	498	B_dolosa	Burkholderia
1450	788	B_dolosa	Burkholderia
1451	111	B_dolosa	Burkholderia
1452	92	B_dolosa	Burkholderia
1453	139	B_dolosa	Burkholderia
1454	165	B_dolosa	Burkholderia
1455	323	B_dolosa	Burkholderia
1456	352	B_dolosa	Burkholderia
1457	400	B_dolosa	Burkholderia
1458	60	B_dolosa	Burkholderia
1459	134	B_dolosa	Burkholderia
1460	649	B_dolosa	Burkholderia
1461	660	B_dolosa	Burkholderia
1462	773	B_dolosa	Burkholderia
1463	152	B_dolosa	Burkholderia
1464	294	B_dolosa	Burkholderia
1465	148	B_dolosa	Burkholderia
1466	400	B_dolosa	Burkholderia
1467	792	B_dolosa	Burkholderia
1468	293	B_dolosa	Burkholderia
1469	152	B_dolosa	Burkholderia
1470	393	B_dolosa	Burkholderia
1471	302	B_dolosa	Burkholderia
1472	229	B_dolosa	Burkholderia
1473	488	B_dolosa	Burkholderia
1474	632	B_dolosa	Burkholderia
1475	198	B_dolosa	Burkholderia
1476	158	B_dolosa	Burkholderia
1477	84	B_dolosa	Burkholderia
1478	305	B_dolosa	Burkholderia
1479	80	B_dolosa	Burkholderia
1480	516	B_dolosa	Burkholderia
1481	150	B_dolosa	Burkholderia
1482	317	B_dolosa	Burkholderia
1483	410	B_dolosa	Burkholderia
1484	391	B_dolosa	Burkholderia
1485	280	B_dolosa	Burkholderia
1486	119	B_dolosa	Burkholderia
1487	119	B_dolosa	Burkholderia
1488	144	B_dolosa	Burkholderia
1489	309	B_dolosa	Burkholderia
1490	214	B_dolosa	Burkholderia
1491	332	B_dolosa	Burkholderia
1492	224	B_dolosa	Burkholderia
1493	480	B_dolosa	Burkholderia
1494	609	B_dolosa	Burkholderia
1495	415	B_dolosa	Burkholderia
1496	1641	B_dolosa	Burkholderia
1497	181	B_dolosa	Burkholderia
1498	404	B_dolosa	Burkholderia
1499	58	B_dolosa	Burkholderia
1500	126	B_dolosa	Burkholderia
1501	489	B_dolosa	Burkholderia
1502	297	B_dolosa	Burkholderia
1503	284	B_dolosa	Burkholderia
1504	1177	B_dolosa	Burkholderia
1505	362	B_dolosa	Burkholderia
1506	392	B_dolosa	Burkholderia
1507	426	B_dolosa	Burkholderia
1508	280	B_dolosa	Burkholderia
1509	250	B_dolosa	Burkholderia
1510	583	B_dolosa	Burkholderia
1511	126	B_dolosa	Burkholderia
1512	188	B_dolosa	Burkholderia
1513	419	B_dolosa	Burkholderia
1514	321	B_dolosa	Burkholderia
1515	111	B_dolosa	Burkholderia
1516	489	B_dolosa	Burkholderia
1517	210	B_dolosa	Burkholderia
1518	156	B_dolosa	Burkholderia
1519	149	B_dolosa	Burkholderia
1520	196	B_dolosa	Burkholderia
1521	307	B_dolosa	Burkholderia
1522	426	B_dolosa	Burkholderia
1523	242	B_dolosa	Burkholderia
1524	216	B_dolosa	Burkholderia
1525	259	B_dolosa	Burkholderia
1526	130	B_dolosa	Burkholderia
1527	363	B_dolosa	Burkholderia
1528	496	B_dolosa	Burkholderia
1529	233	B_dolosa	Burkholderia
1530	117	B_dolosa	Burkholderia
1531	324	B_dolosa	Burkholderia
1532	35	B_dolosa	Burkholderia
1533	30	B_dolosa	Burkholderia
1534	610	B_dolosa	Burkholderia
1535	703	B_dolosa	Burkholderia
1536	193	B_dolosa	Burkholderia
1537	950	B_dolosa	Burkholderia
1538	232	B_dolosa	Burkholderia
1539	95	B_dolosa	Burkholderia
1540	106	B_dolosa	Burkholderia
1541	205	B_dolosa	Burkholderia
1542	870	B_dolosa	Burkholderia
1543	136	B_dolosa	Burkholderia
1544	243	B_dolosa	Burkholderia
1545	205	B_dolosa	Burkholderia
1546	632	B_dolosa	Burkholderia
1547	253	B_dolosa	Burkholderia
1548	193	B_dolosa	Burkholderia
1549	247	B_dolosa	Burkholderia
1550	178	B_dolosa	Burkholderia
1551	344	B_dolosa	Burkholderia
1552	312	B_dolosa	Burkholderia
1553	146	B_dolosa	Burkholderia
1554	253	B_dolosa	Burkholderia
1555	141	B_dolosa	Burkholderia
1556	187	B_dolosa	Burkholderia
1557	587	B_dolosa	Burkholderia
1558	163	B_dolosa	Burkholderia
1559	338	B_dolosa	Burkholderia
1560	214	B_dolosa	Burkholderia
1561	290	B_dolosa	Burkholderia
1562	514	B_dolosa	Burkholderia
1563	516	B_dolosa	Burkholderia
1564	216	B_dolosa	Burkholderia
1565	170	B_dolosa	Burkholderia
1566	421	B_dolosa	Burkholderia
1567	89	B_dolosa	Burkholderia
1568	714	B_dolosa	Burkholderia
1569	339	B_dolosa	Burkholderia
1570	251	B_dolosa	Burkholderia
1571	125	B_dolosa	Burkholderia
1572	119	B_dolosa	Burkholderia
1573	159	B_dolosa	Burkholderia
1574	200	B_dolosa	Burkholderia
1575	417	B_dolosa	Burkholderia
1576	161	B_dolosa	Burkholderia
1577	436	B_dolosa	Burkholderia
1578	776	B_dolosa	Burkholderia
1579	355	B_dolosa	Burkholderia
1580	162	B_dolosa	Burkholderia
1581	216	B_dolosa	Burkholderia
1582	101	B_dolosa	Burkholderia
1583	682	B_dolosa	Burkholderia
1584	496	B_dolosa	Burkholderia
1585	488	B_dolosa	Burkholderia
1586	98	B_dolosa	Burkholderia
1587	196	B_dolosa	Burkholderia
1588	140	B_dolosa	Burkholderia
1589	398	B_dolosa	Burkholderia
1590	377	B_dolosa	Burkholderia
1591	153	B_dolosa	Burkholderia
1592	158	B_dolosa	Burkholderia
1593	230	B_dolosa	Burkholderia
1594	263	B_dolosa	Burkholderia
1595	218	B_dolosa	Burkholderia
1596	384	B_dolosa	Burkholderia
1597	162	B_dolosa	Burkholderia
1598	260	B_dolosa	Burkholderia
1599	384	B_dolosa	Burkholderia
1600	220	B_dolosa	Burkholderia
1601	224	B_dolosa	Burkholderia
1602	278	B_dolosa	Burkholderia
1603	405	B_dolosa	Burkholderia
1604	134	B_dolosa	Burkholderia
1605	48	B_dolosa	Burkholderia
1606	156	B_dolosa	Burkholderia
1607	281	B_dolosa	Burkholderia
1608	323	B_dolosa	Burkholderia
1609	262	B_dolosa	Burkholderia
1610	399	B_dolosa	Burkholderia
1611	696	B_dolosa	Burkholderia
1612	183	B_dolosa	Burkholderia
1613	110	B_dolosa	Burkholderia
1614	280	B_dolosa	Burkholderia
1615	465	B_dolosa	Burkholderia
1616	81	B_dolosa	Burkholderia
1617	160	B_dolosa	Burkholderia
1618	290	B_dolosa	Burkholderia
1619	324	B_dolosa	Burkholderia
1620	77	B_dolosa	Burkholderia
1621	142	B_dolosa	Burkholderia
1622	243	B_dolosa	Burkholderia
1623	226	B_dolosa	Burkholderia
1624	78	B_dolosa	Burkholderia
1625	285	B_dolosa	Burkholderia
1626	158	B_dolosa	Burkholderia
1627	507	B_dolosa	Burkholderia
1628	194	B_dolosa	Burkholderia
1629	302	B_dolosa	Burkholderia
1630	667	B_dolosa	Burkholderia
1631	114	B_dolosa	Burkholderia
1632	671	B_dolosa	Burkholderia
1633	99	B_dolosa	Burkholderia
1634	206	B_dolosa	Burkholderia
1635	348	B_dolosa	Burkholderia
1636	455	B_dolosa	Burkholderia
1637	93	B_dolosa	Burkholderia
1638	40	B_dolosa	Burkholderia
1639	411	B_dolosa	Burkholderia
1640	313	B_dolosa	Burkholderia
1641	346	B_dolosa	Burkholderia
1642	243	B_dolosa	Burkholderia
1643	507	B_dolosa	Burkholderia
1644	231	B_dolosa	Burkholderia
1645	562	B_dolosa	Burkholderia
1646	212	B_dolosa	Burkholderia
1647	414	B_dolosa	Burkholderia
1648	458	B_dolosa	Burkholderia
1649	265	B_dolosa	Burkholderia
1650	268	B_dolosa	Burkholderia
1651	445	B_dolosa	Burkholderia
1652	468	B_dolosa	Burkholderia
1653	91	B_dolosa	Burkholderia
1654	459	B_dolosa	Burkholderia
1655	1389	B_dolosa	Burkholderia
1656	329	B_dolosa	Burkholderia
1657	324	B_dolosa	Burkholderia
1658	275	B_dolosa	Burkholderia
1659	271	B_dolosa	Burkholderia
1660	154	B_dolosa	Burkholderia
1661	471	B_dolosa	Burkholderia
1662	380	B_dolosa	Burkholderia
1663	507	B_dolosa	Burkholderia
1664	702	B_dolosa	Burkholderia
1665	272	B_dolosa	Burkholderia
1666	230	B_dolosa	Burkholderia
1667	387	B_dolosa	Burkholderia
1668	695	B_dolosa	Burkholderia
1669	285	B_dolosa	Burkholderia
1670	212	B_dolosa	Burkholderia
1671	838	B_dolosa	Burkholderia
1672	898	B_dolosa	Burkholderia
1673	552	B_dolosa	Burkholderia
1674	589	B_dolosa	Burkholderia
1675	188	B_dolosa	Burkholderia
1676	370	B_dolosa	Burkholderia
1677	269	B_dolosa	Burkholderia
1678	240	B_dolosa	Burkholderia
1679	470	B_dolosa	Burkholderia
1680	75	B_dolosa	Burkholderia
1681	160	B_dolosa	Burkholderia
1682	179	B_dolosa	Burkholderia
1683	407	B_dolosa	Burkholderia
1684	135	B_dolosa	Burkholderia
1685	107	B_dolosa	Burkholderia
1686	201	B_dolosa	Burkholderia
1687	612	B_dolosa	Burkholderia
1688	113	B_dolosa	Burkholderia
1689	69	B_dolosa	Burkholderia
1690	241	B_dolosa	Burkholderia
1691	508	B_dolosa	Burkholderia
1692	248	B_dolosa	Burkholderia
1693	565	B_dolosa	Burkholderia
1694	354	B_dolosa	Burkholderia
1695	417	B_dolosa	Burkholderia
1696	231	B_dolosa	Burkholderia
1697	262	B_dolosa	Burkholderia
1698	828	B_dolosa	Burkholderia
1699	281	B_dolosa	Burkholderia
1700	553	B_dolosa	Burkholderia
1701	284	B_dolosa	Burkholderia
1702	427	B_dolosa	Burkholderia
1703	140	B_dolosa	Burkholderia
1704	116	B_dolosa	Burkholderia
1705	316	B_dolosa	Burkholderia
1706	174	B_dolosa	Burkholderia
1707	285	B_dolosa	Burkholderia
1708	296	B_dolosa	Burkholderia
1709	276	B_dolosa	Burkholderia
1710	210	B_dolosa	Burkholderia
1711	226	B_dolosa	Burkholderia
1712	391	B_dolosa	Burkholderia
1713	200	B_dolosa	Burkholderia
1714	301	B_dolosa	Burkholderia
1715	381	B_dolosa	Burkholderia
1716	260	B_dolosa	Burkholderia
1717	405	B_dolosa	Burkholderia
1718	180	B_dolosa	Burkholderia
1719	420	B_dolosa	Burkholderia
1720	885	B_dolosa	Burkholderia
1721	266	B_dolosa	Burkholderia
1722	276	B_dolosa	Burkholderia
1723	267	B_dolosa	Burkholderia
1724	266	B_dolosa	Burkholderia
1725	163	B_dolosa	Burkholderia
1726	191	B_dolosa	Burkholderia
1727	240	B_dolosa	Burkholderia
1728	465	B_dolosa	Burkholderia
1729	288	B_dolosa	Burkholderia
1730	323	B_dolosa	Burkholderia
1731	468	B_dolosa	Burkholderia
1732	405	B_dolosa	Burkholderia
1733	506	B_dolosa	Burkholderia
1734	283	B_dolosa	Burkholderia
1735	668	B_dolosa	Burkholderia
1736	202	B_dolosa	Burkholderia
1737	110	B_dolosa	Burkholderia
1738	121	B_dolosa	Burkholderia
1739	627	B_dolosa	Burkholderia
1740	347	B_dolosa	Burkholderia
1741	365	B_dolosa	Burkholderia
1742	540	B_dolosa	Burkholderia
1743	224	B_dolosa	Burkholderia
1744	308	B_dolosa	Burkholderia
1745	469	B_dolosa	Burkholderia
1746	154	B_dolosa	Burkholderia
1747	293	B_dolosa	Burkholderia
1748	137	B_dolosa	Burkholderia
1749	530	B_dolosa	Burkholderia
1750	253	B_dolosa	Burkholderia
1751	301	B_dolosa	Burkholderia
1752	144	B_dolosa	Burkholderia
1753	435	B_dolosa	Burkholderia
1754	507	B_dolosa	Burkholderia
1755	89	B_dolosa	Burkholderia
1756	252	B_dolosa	Burkholderia
1757	166	B_dolosa	Burkholderia
1758	348	B_dolosa	Burkholderia
1759	319	B_dolosa	Burkholderia
1760	269	B_dolosa	Burkholderia
1761	435	B_dolosa	Burkholderia
1762	356	B_dolosa	Burkholderia
1763	458	B_dolosa	Burkholderia
1764	88	B_dolosa	Burkholderia
1765	611	B_dolosa	Burkholderia
1766	159	B_dolosa	Burkholderia
1767	482	B_dolosa	Burkholderia
1768	302	B_dolosa	Burkholderia
1769	379	B_dolosa	Burkholderia
1770	122	B_dolosa	Burkholderia
1771	275	B_dolosa	Burkholderia
1772	405	B_dolosa	Burkholderia
1773	325	B_dolosa	Burkholderia
1774	1170	B_dolosa	Burkholderia
1775	426	B_dolosa	Burkholderia
1776	691	B_dolosa	Burkholderia
1777	177	B_dolosa	Burkholderia
1778	539	B_dolosa	Burkholderia
1779	858	B_dolosa	Burkholderia
1780	271	B_dolosa	Burkholderia
1781	246	B_dolosa	Burkholderia
1782	293	B_dolosa	Burkholderia
1783	237	B_dolosa	Burkholderia
1784	186	B_dolosa	Burkholderia
1785	260	B_dolosa	Burkholderia
1786	273	B_dolosa	Burkholderia
1787	398	B_dolosa	Burkholderia
1788	456	B_dolosa	Burkholderia
1789	768	B_dolosa	Burkholderia
1790	175	B_dolosa	Burkholderia
1791	368	B_dolosa	Burkholderia
1792	155	B_dolosa	Burkholderia
1793	262	B_dolosa	Burkholderia
1794	389	B_dolosa	Burkholderia
1795	215	B_dolosa	Burkholderia
1796	260	B_dolosa	Burkholderia
1797	271	B_dolosa	Burkholderia
1798	799	B_dolosa	Burkholderia
1799	144	B_dolosa	Burkholderia
1800	312	B_dolosa	Burkholderia
1801	148	B_dolosa	Burkholderia
1802	129	B_dolosa	Burkholderia
1803	107	B_dolosa	Burkholderia
1804	327	B_dolosa	Burkholderia
1805	230	B_dolosa	Burkholderia
1806	385	B_dolosa	Burkholderia
1807	254	B_dolosa	Burkholderia
1808	292	B_dolosa	Burkholderia
1809	486	B_dolosa	Burkholderia
1810	205	B_dolosa	Burkholderia
1811	539	B_dolosa	Burkholderia
1812	53	B_dolosa	Burkholderia
1813	418	B_dolosa	Burkholderia
1814	91	B_dolosa	Burkholderia
1815	174	B_dolosa	Burkholderia
1816	1079	B_dolosa	Burkholderia
1817	180	B_dolosa	Burkholderia
1818	131	B_dolosa	Burkholderia
1819	115	B_dolosa	Burkholderia
1820	520	B_dolosa	Burkholderia
1821	198	B_dolosa	Burkholderia
1822	87	B_dolosa	Burkholderia
1823	419	B_dolosa	Burkholderia
1824	1631	B_dolosa	Burkholderia
1825	340	B_dolosa	Burkholderia
1826	571	B_dolosa	Burkholderia
1827	460	B_dolosa	Burkholderia
1828	305	B_dolosa	Burkholderia
1829	428	B_dolosa	Burkholderia
1830	151	B_dolosa	Burkholderia
1831	433	B_dolosa	Burkholderia
1832	467	B_dolosa	Burkholderia
1833	396	B_dolosa	Burkholderia
1834	195	B_dolosa	Burkholderia
1835	160	B_dolosa	Burkholderia
1836	108	B_dolosa	Burkholderia
1837	336	B_dolosa	Burkholderia
1838	262	B_dolosa	Burkholderia
1839	291	B_dolosa	Burkholderia
1840	474	B_dolosa	Burkholderia
1841	81	B_dolosa	Burkholderia
1842	579	B_dolosa	Burkholderia
1843	258	B_dolosa	Burkholderia
1844	403	B_dolosa	Burkholderia
1845	83	B_dolosa	Burkholderia
1846	133	B_dolosa	Burkholderia
1847	191	B_dolosa	Burkholderia
1848	312	B_dolosa	Burkholderia
1849	234	B_dolosa	Burkholderia
1850	494	B_dolosa	Burkholderia
1851	279	B_dolosa	Burkholderia
1852	317	B_dolosa	Burkholderia
1853	173	B_dolosa	Burkholderia
1854	337	B_dolosa	Burkholderia
1855	170	B_dolosa	Burkholderia
1856	256	B_dolosa	Burkholderia
1857	397	B_dolosa	Burkholderia
1858	117	B_dolosa	Burkholderia
1859	470	B_dolosa	Burkholderia
1860	309	B_dolosa	Burkholderia
1861	69	B_dolosa	Burkholderia
1862	287	B_dolosa	Burkholderia
1863	163	B_dolosa	Burkholderia
1864	143	B_dolosa	Burkholderia
1865	398	B_dolosa	Burkholderia
1866	226	B_dolosa	Burkholderia
1867	837	B_dolosa	Burkholderia
1868	157	B_dolosa	Burkholderia
1869	339	B_dolosa	Burkholderia
1870	406	B_dolosa	Burkholderia
1871	1156	B_dolosa	Burkholderia
1872	236	B_dolosa	Burkholderia
1873	161	B_dolosa	Burkholderia
1874	175	B_dolosa	Burkholderia
1875	182	B_dolosa	Burkholderia
1876	453	B_dolosa	Burkholderia
1877	256	B_dolosa	Burkholderia
1878	92	B_dolosa	Burkholderia
1879	511	B_dolosa	Burkholderia
1880	403	B_dolosa	Burkholderia
1881	291	B_dolosa	Burkholderia
1882	76	B_dolosa	Burkholderia
1883	369	B_dolosa	Burkholderia
1884	403	B_dolosa	Burkholderia
1885	347	B_dolosa	Burkholderia
1886	380	B_dolosa	Burkholderia
1887	332	B_dolosa	Burkholderia
1888	149	B_dolosa	Burkholderia
1889	381	B_dolosa	Burkholderia
1890	448	B_dolosa	Burkholderia
1891	217	B_dolosa	Burkholderia
1892	423	B_dolosa	Burkholderia
1893	807	B_dolosa	Burkholderia
1894	215	B_dolosa	Burkholderia
1895	645	B_dolosa	Burkholderia
1896	205	B_dolosa	Burkholderia
1897	237	B_dolosa	Burkholderia
1898	540	B_dolosa	Burkholderia
1899	514	B_dolosa	Burkholderia
1900	434	B_dolosa	Burkholderia
1901	1354	B_dolosa	Burkholderia
1902	183	B_dolosa	Burkholderia
1903	260	B_dolosa	Burkholderia
1904	102	B_dolosa	Burkholderia
1905	176	B_dolosa	Burkholderia
1906	143	B_dolosa	Burkholderia
1907	522	B_dolosa	Burkholderia
1908	547	B_dolosa	Burkholderia
1909	694	B_dolosa	Burkholderia
1910	210	B_dolosa	Burkholderia
1911	392	B_dolosa	Burkholderia
1912	466	B_dolosa	Burkholderia
1913	714	B_dolosa	Burkholderia
1914	290	B_dolosa	Burkholderia
1915	407	B_dolosa	Burkholderia
1916	104	B_dolosa	Burkholderia
1917	159	B_dolosa	Burkholderia
1918	319	B_dolosa	Burkholderia
1919	146	B_dolosa	Burkholderia
1920	281	B_dolosa	Burkholderia
1921	310	B_dolosa	Burkholderia
1922	339	B_dolosa	Burkholderia
1923	206	B_dolosa	Burkholderia
1924	342	B_dolosa	Burkholderia
1925	259	B_dolosa	Burkholderia
1926	233	B_dolosa	Burkholderia
1927	118	B_dolosa	Burkholderia
1928	390	B_dolosa	Burkholderia
1929	393	B_dolosa	Burkholderia
1930	354	B_dolosa	Burkholderia
1931	195	B_dolosa	Burkholderia
1932	149	B_dolosa	Burkholderia
1933	96	B_dolosa	Burkholderia
1934	340	B_dolosa	Burkholderia
1935	156	B_dolosa	Burkholderia
1936	296	B_dolosa	Burkholderia
1937	269	B_dolosa	Burkholderia
1938	591	B_dolosa	Burkholderia
1939	303	B_dolosa	Burkholderia
1940	214	B_dolosa	Burkholderia
1941	303	B_dolosa	Burkholderia
1942	124	B_dolosa	Burkholderia
1943	99	B_dolosa	Burkholderia
1944	91	B_dolosa	Burkholderia
1945	150	B_dolosa	Burkholderia
1946	460	B_dolosa	Burkholderia
1947	208	B_dolosa	Burkholderia
1948	336	B_dolosa	Burkholderia
1949	368	B_dolosa	Burkholderia
1950	599	B_dolosa	Burkholderia
1951	153	B_dolosa	Burkholderia
1952	298	B_dolosa	Burkholderia
1953	351	B_dolosa	Burkholderia
1954	315	B_dolosa	Burkholderia
1955	340	B_dolosa	Burkholderia
1956	383	B_dolosa	Burkholderia
1957	123	B_dolosa	Burkholderia
1958	558	B_dolosa	Burkholderia
1959	124	B_dolosa	Burkholderia
1960	412	B_dolosa	Burkholderia
1961	442	B_dolosa	Burkholderia
1962	483	B_dolosa	Burkholderia
1963	415	B_dolosa	Burkholderia
1964	85	B_dolosa	Burkholderia
1965	158	B_dolosa	Burkholderia
1966	189	B_dolosa	Burkholderia
1967	171	B_dolosa	Burkholderia
1968	865	B_dolosa	Burkholderia
1969	143	B_dolosa	Burkholderia
1970	202	B_dolosa	Burkholderia
1971	153	B_dolosa	Burkholderia
1972	155	B_dolosa	Burkholderia
1973	639	B_dolosa	Burkholderia
1974	352	B_dolosa	Burkholderia
1975	258	B_dolosa	Burkholderia
1976	327	B_dolosa	Burkholderia
1977	334	B_dolosa	Burkholderia
1978	371	B_dolosa	Burkholderia
1979	321	B_dolosa	Burkholderia
1980	453	B_dolosa	Burkholderia
1981	585	B_dolosa	Burkholderia
1982	87	B_dolosa	Burkholderia
1983	277	B_dolosa	Burkholderia
1984	518	B_dolosa	Burkholderia
1985	166	B_dolosa	Burkholderia
1986	420	B_dolosa	Burkholderia
1987	108	B_dolosa	Burkholderia
1988	787	B_dolosa	Burkholderia
1989	108	B_dolosa	Burkholderia
1990	198	B_dolosa	Burkholderia
1991	401	B_dolosa	Burkholderia
1992	253	B_dolosa	Burkholderia
1993	307	B_dolosa	Burkholderia
1994	293	B_dolosa	Burkholderia
1995	361	B_dolosa	Burkholderia
1996	258	B_dolosa	Burkholderia
1997	284	B_dolosa	Burkholderia
1998	506	B_dolosa	Burkholderia
1999	232	B_dolosa	Burkholderia
[truncated: 65,211 more rows]

## Sheet: Supplementary_Figure_3_Clades
Strain	group	length (# of amino acids)
L. elongata AD073 MRE	Group 1	270
L. elongata AD073 MRE	Group 1	1354
L. elongata AD073 MRE	Group 1	108
L. elongata AD073 MRE	Group 1	133
L. elongata AD073 MRE	Group 1	137
L. elongata AD073 MRE	Group 1	126
L. elongata AD073 MRE	Group 1	61
L. elongata AD073 MRE	Group 1	79
L. elongata AD073 MRE	Group 1	80
L. elongata AD073 MRE	Group 1	90
L. elongata AD073 MRE	Group 1	254
L. elongata AD073 MRE	Group 1	234
L. elongata AD073 MRE	Group 1	206
L. elongata AD073 MRE	Group 1	163
L. elongata AD073 MRE	Group 1	156
L. elongata AD073 MRE	Group 1	128
L. elongata AD073 MRE	Group 1	136
L. elongata AD073 MRE	Group 1	300
L. elongata AD073 MRE	Group 1	223
L. elongata AD073 MRE	Group 1	161
L. elongata AD073 MRE	Group 1	127
L. elongata AD073 MRE	Group 1	162
L. elongata AD073 MRE	Group 1	123
L. elongata AD073 MRE	Group 1	136
L. elongata AD073 MRE	Group 1	143
L. elongata AD073 MRE	Group 1	127
L. elongata AD073 MRE	Group 1	126
L. elongata AD073 MRE	Group 1	118
L. elongata AD073 MRE	Group 1	286
L. elongata AD073 MRE	Group 1	131
L. elongata AD073 MRE	Group 1	106
L. elongata AD073 MRE	Group 1	115
L. elongata AD073 MRE	Group 1	90
L. elongata AD073 MRE	Group 1	205
L. elongata AD073 MRE	Group 1	77
L. elongata AD073 MRE	Group 1	63
L. elongata AD073 MRE	Group 1	50
L. elongata AD073 MRE	Group 1	66
L. elongata AD073 MRE	Group 1	212
L. elongata AD073 MRE	Group 1	193
L. elongata AD073 MRE	Group 1	185
L. elongata AD073 MRE	Group 1	131
L. elongata AD073 MRE	Group 1	150
L. elongata AD073 MRE	Group 1	233
L. elongata AD073 MRE	Group 1	455
L. elongata AD073 MRE	Group 1	560
L. elongata AD073 MRE	Group 1	456
L. elongata AD073 MRE	Group 1	628
L. elongata AD073 MRE	Group 1	497
L. elongata AD073 MRE	Group 1	610
L. elongata AD073 MRE	Group 1	449
L. elongata AD073 MRE	Group 1	403
L. elongata AD073 MRE	Group 1	246
L. elongata AD073 MRE	Group 1	1220
L. elongata AD073 MRE	Group 1	1255
L. elongata AD073 MRE	Group 1	1564
L. elongata AD073 MRE	Group 1	231
L. elongata AD073 MRE	Group 1	581
L. elongata AD073 MRE	Group 1	519
L. elongata AD073 MRE	Group 1	143
L. elongata AD073 MRE	Group 1	572
L. elongata AD073 MRE	Group 1	605
L. elongata AD073 MRE	Group 1	691
L. elongata AD073 MRE	Group 1	280
L. elongata AD073 MRE	Group 1	397
L. elongata AD073 MRE	Group 1	145
L. elongata AD073 MRE	Group 1	1025
L. elongata AD073 MRE	Group 1	279
L. elongata AD073 MRE	Group 1	483
L. elongata AD073 MRE	Group 1	443
L. elongata AD073 MRE	Group 1	488
L. elongata AD073 MRE	Group 1	461
L. elongata AD073 MRE	Group 1	435
L. elongata AD073 MRE	Group 1	429
L. elongata AD073 MRE	Group 1	425
L. elongata AD073 MRE	Group 1	108
L. elongata AD073 MRE	Group 1	97
L. elongata AD073 MRE	Group 1	54
L. elongata AD073 MRE	Group 1	87
L. elongata AD073 MRE	Group 1	100
L. elongata AD073 MRE	Group 1	99
L. elongata AD073 MRE	Group 1	266
L. elongata AD073 MRE	Group 1	295
L. elongata AD073 MRE	Group 1	120
L. elongata AD073 MRE	Group 1	353
L. elongata AD073 MRE	Group 1	332
L. elongata AD073 MRE	Group 1	185
L. elongata AD073 MRE	Group 1	99
L. elongata AD073 MRE	Group 1	56
L. elongata AD073 MRE	Group 1	112
L. elongata AD073 MRE	Group 1	99
L. elongata AD073 MRE	Group 1	114
L. elongata AD073 MRE	Group 1	183
L. elongata AD073 MRE	Group 1	90
L. elongata AD073 MRE	Group 1	215
L. elongata AD073 MRE	Group 1	345
L. elongata AD073 MRE	Group 1	255
L. elongata AD073 MRE	Group 1	73
L. elongata AD073 MRE	Group 1	111
L. elongata AD073 MRE	Group 1	104
L. elongata AD073 MRE	Group 1	413
L. elongata AD073 MRE	Group 1	377
L. elongata AD073 MRE	Group 1	163
L. elongata AD073 MRE	Group 1	237
L. elongata AD073 MRE	Group 1	113
L. elongata AD073 MRE	Group 1	150
L. elongata AD073 MRE	Group 1	91
L. elongata AD073 MRE	Group 1	478
L. elongata AD073 MRE	Group 1	180
L. elongata AD073 MRE	Group 1	178
L. elongata AD073 MRE	Group 1	162
L. elongata AD073 MRE	Group 1	91
L. elongata AD073 MRE	Group 1	151
L. elongata AD073 MRE	Group 1	50
L. elongata AD073 MRE	Group 1	170
L. elongata AD073 MRE	Group 1	127
L. elongata AD073 MRE	Group 1	149
L. elongata AD073 MRE	Group 1	103
L. elongata AD073 MRE	Group 1	61
L. elongata AD073 MRE	Group 1	58
L. elongata AD073 MRE	Group 1	65
L. elongata AD073 MRE	Group 1	126
L. elongata AD073 MRE	Group 1	255
L. elongata AD073 MRE	Group 1	98
L. elongata AD073 MRE	Group 1	94
L. elongata AD073 MRE	Group 1	111
L. elongata AD073 MRE	Group 1	140
L. elongata AD073 MRE	Group 1	93
L. elongata AD073 MRE	Group 1	41
L. elongata AD073 MRE	Group 1	132
L. elongata AD073 MRE	Group 1	178
L. elongata AD073 MRE	Group 1	319
L. elongata AD073 MRE	Group 1	113
L. elongata AD073 MRE	Group 1	844
L. elongata AD073 MRE	Group 1	792
L. elongata AD073 MRE	Group 1	65
L. elongata AD073 MRE	Group 1	513
L. elongata AD073 MRE	Group 1	249
L. elongata AD073 MRE	Group 1	118
L. elongata AD073 MRE	Group 1	134
L. elongata AD073 MRE	Group 1	537
L. elongata AD073 MRE	Group 1	365
L. elongata AD073 MRE	Group 1	177
L. elongata AD073 MRE	Group 1	353
L. elongata AD073 MRE	Group 1	689
L. elongata AD073 MRE	Group 1	96
L. elongata AD073 MRE	Group 1	629
L. elongata AD073 MRE	Group 1	471
L. elongata AD073 MRE	Group 1	164
L. elongata AD073 MRE	Group 1	121
L. elongata AD073 MRE	Group 1	346
L. elongata AD073 MRE	Group 1	732
L. elongata AD073 MRE	Group 1	458
L. elongata AD073 MRE	Group 1	200
L. elongata AD073 MRE	Group 1	281
L. elongata AD073 MRE	Group 1	266
L. elongata AD073 MRE	Group 1	132
L. elongata AD073 MRE	Group 1	226
L. elongata AD073 MRE	Group 1	242
L. elongata AD073 MRE	Group 1	388
L. elongata AD073 MRE	Group 1	318
L. elongata AD073 MRE	Group 1	225
L. elongata AD073 MRE	Group 1	217
L. elongata AD073 MRE	Group 1	527
L. elongata AD073 MRE	Group 1	562
L. elongata AD073 MRE	Group 1	145
L. elongata AD073 MRE	Group 1	510
L. elongata AD073 MRE	Group 1	286
L. elongata AD073 MRE	Group 1	291
L. elongata AD073 MRE	Group 1	351
L. elongata AD073 MRE	Group 1	115
L. elongata AD073 MRE	Group 1	185
L. elongata AD073 MRE	Group 1	535
L. elongata AD073 MRE	Group 1	310
L. elongata AD073 MRE	Group 1	405
L. elongata AD073 MRE	Group 1	154
L. elongata AD073 MRE	Group 1	105
L. elongata AD073 MRE	Group 1	312
L. elongata AD073 MRE	Group 1	413
L. elongata AD073 MRE	Group 1	156
L. elongata AD073 MRE	Group 1	196
L. elongata AD073 MRE	Group 1	375
L. elongata AD073 MRE	Group 1	73
L. elongata AD073 MRE	Group 1	611
L. elongata AD073 MRE	Group 1	188
L. elongata AD073 MRE	Group 1	239
L. elongata AD073 MRE	Group 1	301
L. elongata AD073 MRE	Group 1	458
L. elongata AD073 MRE	Group 1	320
L. elongata AD073 MRE	Group 1	259
L. elongata AD073 MRE	Group 1	383
L. elongata AD073 MRE	Group 1	648
L. elongata AD073 MRE	Group 1	332
L. elongata AD073 MRE	Group 1	392
L. elongata AD073 MRE	Group 1	239
L. elongata AD073 MRE	Group 1	654
L. elongata AD073 MRE	Group 1	533
L. elongata AD073 MRE	Group 1	696
L. gamsii AM1032 MRE	Group 1	271
L. gamsii AM1032 MRE	Group 1	1359
L. gamsii AM1032 MRE	Group 1	110
L. gamsii AM1032 MRE	Group 1	133
L. gamsii AM1032 MRE	Group 1	137
L. gamsii AM1032 MRE	Group 1	126
L. gamsii AM1032 MRE	Group 1	61
L. gamsii AM1032 MRE	Group 1	79
L. gamsii AM1032 MRE	Group 1	80
L. gamsii AM1032 MRE	Group 1	89
L. gamsii AM1032 MRE	Group 1	243
L. gamsii AM1032 MRE	Group 1	91
L. gamsii AM1032 MRE	Group 1	232
L. gamsii AM1032 MRE	Group 1	206
L. gamsii AM1032 MRE	Group 1	162
L. gamsii AM1032 MRE	Group 1	156
L. gamsii AM1032 MRE	Group 1	131
L. gamsii AM1032 MRE	Group 1	136
L. gamsii AM1032 MRE	Group 1	301
L. gamsii AM1032 MRE	Group 1	223
L. gamsii AM1032 MRE	Group 1	161
L. gamsii AM1032 MRE	Group 1	129
L. gamsii AM1032 MRE	Group 1	149
L. gamsii AM1032 MRE	Group 1	123
L. gamsii AM1032 MRE	Group 1	136
L. gamsii AM1032 MRE	Group 1	142
L. gamsii AM1032 MRE	Group 1	127
L. gamsii AM1032 MRE	Group 1	126
L. gamsii AM1032 MRE	Group 1	118
L. gamsii AM1032 MRE	Group 1	285
L. gamsii AM1032 MRE	Group 1	129
L. gamsii AM1032 MRE	Group 1	115
L. gamsii AM1032 MRE	Group 1	90
L. gamsii AM1032 MRE	Group 1	204
L. gamsii AM1032 MRE	Group 1	77
L. gamsii AM1032 MRE	Group 1	60
L. gamsii AM1032 MRE	Group 1	50
L. gamsii AM1032 MRE	Group 1	69
L. gamsii AM1032 MRE	Group 1	189
L. gamsii AM1032 MRE	Group 1	183
L. gamsii AM1032 MRE	Group 1	128
L. gamsii AM1032 MRE	Group 1	151
L. gamsii AM1032 MRE	Group 1	448
L. gamsii AM1032 MRE	Group 1	556
L. gamsii AM1032 MRE	Group 1	455
L. gamsii AM1032 MRE	Group 1	627
L. gamsii AM1032 MRE	Group 1	533
L. gamsii AM1032 MRE	Group 1	538
L. gamsii AM1032 MRE	Group 1	613
L. gamsii AM1032 MRE	Group 1	450
L. gamsii AM1032 MRE	Group 1	403
L. gamsii AM1032 MRE	Group 1	247
L. gamsii AM1032 MRE	Group 1	1277
L. gamsii AM1032 MRE	Group 1	1260
L. gamsii AM1032 MRE	Group 1	1562
L. gamsii AM1032 MRE	Group 1	582
L. gamsii AM1032 MRE	Group 1	527
L. gamsii AM1032 MRE	Group 1	575
L. gamsii AM1032 MRE	Group 1	605
L. gamsii AM1032 MRE	Group 1	691
L. gamsii AM1032 MRE	Group 1	278
L. gamsii AM1032 MRE	Group 1	399
L. gamsii AM1032 MRE	Group 1	90
L. gamsii AM1032 MRE	Group 1	145
L. gamsii AM1032 MRE	Group 1	1023
L. gamsii AM1032 MRE	Group 1	278
L. gamsii AM1032 MRE	Group 1	484
L. gamsii AM1032 MRE	Group 1	436
L. gamsii AM1032 MRE	Group 1	492
L. gamsii AM1032 MRE	Group 1	463
L. gamsii AM1032 MRE	Group 1	443
L. gamsii AM1032 MRE	Group 1	428
L. gamsii AM1032 MRE	Group 1	420
L. gamsii AM1032 MRE	Group 1	97
L. gamsii AM1032 MRE	Group 1	108
L. gamsii AM1032 MRE	Group 1	58
L. gamsii AM1032 MRE	Group 1	85
L. gamsii AM1032 MRE	Group 1	96
L. gamsii AM1032 MRE	Group 1	94
L. gamsii AM1032 MRE	Group 1	268
L. gamsii AM1032 MRE	Group 1	295
L. gamsii AM1032 MRE	Group 1	128
L. gamsii AM1032 MRE	Group 1	333
L. gamsii AM1032 MRE	Group 1	245
L. gamsii AM1032 MRE	Group 1	107
L. gamsii AM1032 MRE	Group 1	234
L. gamsii AM1032 MRE	Group 1	56
L. gamsii AM1032 MRE	Group 1	125
L. gamsii AM1032 MRE	Group 1	212
L. gamsii AM1032 MRE	Group 1	111
L. gamsii AM1032 MRE	Group 1	268
L. gamsii AM1032 MRE	Group 1	109
L. gamsii AM1032 MRE	Group 1	231
L. gamsii AM1032 MRE	Group 1	82
L. gamsii AM1032 MRE	Group 1	347
L. gamsii AM1032 MRE	Group 1	266
L. gamsii AM1032 MRE	Group 1	73
L. gamsii AM1032 MRE	Group 1	107
L. gamsii AM1032 MRE	Group 1	103
L. gamsii AM1032 MRE	Group 1	382
L. gamsii AM1032 MRE	Group 1	322
L. gamsii AM1032 MRE	Group 1	161
L. gamsii AM1032 MRE	Group 1	235
L. gamsii AM1032 MRE	Group 1	104
L. gamsii AM1032 MRE	Group 1	182
L. gamsii AM1032 MRE	Group 1	120
L. gamsii AM1032 MRE	Group 1	473
L. gamsii AM1032 MRE	Group 1	182
L. gamsii AM1032 MRE	Group 1	180
L. gamsii AM1032 MRE	Group 1	187
L. gamsii AM1032 MRE	Group 1	95
L. gamsii AM1032 MRE	Group 1	151
L. gamsii AM1032 MRE	Group 1	65
L. gamsii AM1032 MRE	Group 1	50
L. gamsii AM1032 MRE	Group 1	180
L. gamsii AM1032 MRE	Group 1	142
L. gamsii AM1032 MRE	Group 1	140
L. gamsii AM1032 MRE	Group 1	108
L. gamsii AM1032 MRE	Group 1	62
L. gamsii AM1032 MRE	Group 1	57
L. gamsii AM1032 MRE	Group 1	63
L. gamsii AM1032 MRE	Group 1	127
L. gamsii AM1032 MRE	Group 1	254
L. gamsii AM1032 MRE	Group 1	104
L. gamsii AM1032 MRE	Group 1	246
L. gamsii AM1032 MRE	Group 1	89
L. gamsii AM1032 MRE	Group 1	108
L. gamsii AM1032 MRE	Group 1	211
L. gamsii AM1032 MRE	Group 1	93
L. gamsii AM1032 MRE	Group 1	97
L. gamsii AM1032 MRE	Group 1	119
L. gamsii AM1032 MRE	Group 1	182
L. gamsii AM1032 MRE	Group 1	322
L. gamsii AM1032 MRE	Group 1	95
L. gamsii AM1032 MRE	Group 1	844
L. gamsii AM1032 MRE	Group 1	791
L. gamsii AM1032 MRE	Group 1	504
L. gamsii AM1032 MRE	Group 1	250
L. gamsii AM1032 MRE	Group 1	117
L. gamsii AM1032 MRE	Group 1	135
L. gamsii AM1032 MRE	Group 1	537
L. gamsii AM1032 MRE	Group 1	364
L. gamsii AM1032 MRE	Group 1	174
L. gamsii AM1032 MRE	Group 1	353
L. gamsii AM1032 MRE	Group 1	693
L. gamsii AM1032 MRE	Group 1	628
L. gamsii AM1032 MRE	Group 1	477
L. gamsii AM1032 MRE	Group 1	170
L. gamsii AM1032 MRE	Group 1	123
L. gamsii AM1032 MRE	Group 1	337
L. gamsii AM1032 MRE	Group 1	732
L. gamsii AM1032 MRE	Group 1	472
L. gamsii AM1032 MRE	Group 1	200
L. gamsii AM1032 MRE	Group 1	353
L. gamsii AM1032 MRE	Group 1	285
L. gamsii AM1032 MRE	Group 1	261
L. gamsii AM1032 MRE	Group 1	139
L. gamsii AM1032 MRE	Group 1	247
L. gamsii AM1032 MRE	Group 1	388
L. gamsii AM1032 MRE	Group 1	293
L. gamsii AM1032 MRE	Group 1	225
L. gamsii AM1032 MRE	Group 1	218
L. gamsii AM1032 MRE	Group 1	563
L. gamsii AM1032 MRE	Group 1	532
L. gamsii AM1032 MRE	Group 1	142
L. gamsii AM1032 MRE	Group 1	504
L. gamsii AM1032 MRE	Group 1	230
L. gamsii AM1032 MRE	Group 1	294
L. gamsii AM1032 MRE	Group 1	295
L. gamsii AM1032 MRE	Group 1	356
L. gamsii AM1032 MRE	Group 1	137
L. gamsii AM1032 MRE	Group 1	185
L. gamsii AM1032 MRE	Group 1	310
L. gamsii AM1032 MRE	Group 1	407
L. gamsii AM1032 MRE	Group 1	161
L. gamsii AM1032 MRE	Group 1	107
L. gamsii AM1032 MRE	Group 1	315
L. gamsii AM1032 MRE	Group 1	413
L. gamsii AM1032 MRE	Group 1	150
L. gamsii AM1032 MRE	Group 1	194
L. gamsii AM1032 MRE	Group 1	382
L. gamsii AM1032 MRE	Group 1	73
L. gamsii AM1032 MRE	Group 1	618
L. gamsii AM1032 MRE	Group 1	187
L. gamsii AM1032 MRE	Group 1	238
L. gamsii AM1032 MRE	Group 1	311
L. gamsii AM1032 MRE	Group 1	460
L. gamsii AM1032 MRE	Group 1	317
L. gamsii AM1032 MRE	Group 1	259
L. gamsii AM1032 MRE	Group 1	388
L. gamsii AM1032 MRE	Group 1	154
L. gamsii AM1032 MRE	Group 1	629
L. gamsii AM1032 MRE	Group 1	330
L. gamsii AM1032 MRE	Group 1	395
L. gamsii AM1032 MRE	Group 1	234
L. gamsii AM1032 MRE	Group 1	653
L. gamsii AM1032 MRE	Group 1	532
L. gamsii AM1032 MRE	Group 1	692
C. etunicatum OT135 MRE	Group 4	97
C. etunicatum OT135 MRE	Group 4	321
C. etunicatum OT135 MRE	Group 4	223
C. etunicatum OT135 MRE	Group 4	127
C. etunicatum OT135 MRE	Group 4	134
C. etunicatum OT135 MRE	Group 4	219
C. etunicatum OT135 MRE	Group 4	137
C. etunicatum OT135 MRE	Group 4	152
C. etunicatum OT135 MRE	Group 4	178
C. etunicatum OT135 MRE	Group 4	344
C. etunicatum OT135 MRE	Group 4	688
C. etunicatum OT135 MRE	Group 4	182
C. etunicatum OT135 MRE	Group 4	407
C. etunicatum OT135 MRE	Group 4	223
C. etunicatum OT135 MRE	Group 4	585
C. etunicatum OT135 MRE	Group 4	291
C. etunicatum OT135 MRE	Group 4	423
C. etunicatum OT135 MRE	Group 4	122
C. etunicatum OT135 MRE	Group 4	434
C. etunicatum OT135 MRE	Group 4	223
C. etunicatum OT135 MRE	Group 4	147
C. etunicatum OT135 MRE	Group 4	315
C. etunicatum OT135 MRE	Group 4	76
C. etunicatum OT135 MRE	Group 4	174
C. etunicatum OT135 MRE	Group 4	137
C. etunicatum OT135 MRE	Group 4	94
C. etunicatum OT135 MRE	Group 4	41
C. etunicatum OT135 MRE	Group 4	326
C. etunicatum OT135 MRE	Group 4	513
C. etunicatum OT135 MRE	Group 4	288
C. etunicatum OT135 MRE	Group 4	162
C. etunicatum OT135 MRE	Group 4	88
C. etunicatum OT135 MRE	Group 4	149
C. etunicatum OT135 MRE	Group 4	276
C. etunicatum OT135 MRE	Group 4	416
C. etunicatum OT135 MRE	Group 4	232
C. etunicatum OT135 MRE	Group 4	187
C. etunicatum OT135 MRE	Group 4	186
C. etunicatum OT135 MRE	Group 4	192
C. etunicatum OT135 MRE	Group 4	103
C. etunicatum OT135 MRE	Group 4	98
C. etunicatum OT135 MRE	Group 4	363
C. etunicatum OT135 MRE	Group 4	50
C. etunicatum OT135 MRE	Group 4	258
C. etunicatum OT135 MRE	Group 4	254
C. etunicatum OT135 MRE	Group 4	193
C. etunicatum OT135 MRE	Group 4	825
C. etunicatum OT135 MRE	Group 4	342
C. etunicatum OT135 MRE	Group 4	118
C. etunicatum OT135 MRE	Group 4	360
C. etunicatum OT135 MRE	Group 4	330
C. etunicatum OT135 MRE	Group 4	619
C. etunicatum OT135 MRE	Group 4	523
C. etunicatum OT135 MRE	Group 4	307
C. etunicatum OT135 MRE	Group 4	79
C. etunicatum OT135 MRE	Group 4	207
C. etunicatum OT135 MRE	Group 4	237
C. etunicatum OT135 MRE	Group 4	203
C. etunicatum OT135 MRE	Group 4	328
C. etunicatum OT135 MRE	Group 4	107
C. etunicatum OT135 MRE	Group 4	282
C. etunicatum OT135 MRE	Group 4	301
C. etunicatum OT135 MRE	Group 4	358
C. etunicatum OT135 MRE	Group 4	401
C. etunicatum OT135 MRE	Group 4	87
C. etunicatum OT135 MRE	Group 4	151
C. etunicatum OT135 MRE	Group 4	185
C. etunicatum OT135 MRE	Group 4	209
C. etunicatum OT135 MRE	Group 4	317
C. etunicatum OT135 MRE	Group 4	70
C. etunicatum OT135 MRE	Group 4	388
C. etunicatum OT135 MRE	Group 4	528
D.epigaea MREI 1	Group 4	87
D.epigaea MREI 1	Group 4	323
D.epigaea MREI 1	Group 4	223
D.epigaea MREI 1	Group 4	135
D.epigaea MREI 1	Group 4	213
D.epigaea MREI 1	Group 4	152
D.epigaea MREI 1	Group 4	177
D.epigaea MREI 1	Group 4	341
D.epigaea MREI 1	Group 4	647
D.epigaea MREI 1	Group 4	120
D.epigaea MREI 1	Group 4	399
D.epigaea MREI 1	Group 4	269
D.epigaea MREI 1	Group 4	277
D.epigaea MREI 1	Group 4	452
D.epigaea MREI 1	Group 4	406
D.epigaea MREI 1	Group 4	218
D.epigaea MREI 1	Group 4	582
D.epigaea MREI 1	Group 4	291
D.epigaea MREI 1	Group 4	424
D.epigaea MREI 1	Group 4	131
D.epigaea MREI 1	Group 4	430
D.epigaea MREI 1	Group 4	416
D.epigaea MREI 1	Group 4	76
D.epigaea MREI 1	Group 4	76
D.epigaea MREI 1	Group 4	136
D.epigaea MREI 1	Group 4	94
D.epigaea MREI 1	Group 4	40
D.epigaea MREI 1	Group 4	141
D.epigaea MREI 1	Group 4	499
D.epigaea MREI 1	Group 4	354
D.epigaea MREI 1	Group 4	142
D.epigaea MREI 1	Group 4	133
D.epigaea MREI 1	Group 4	424
D.epigaea MREI 1	Group 4	248
D.epigaea MREI 1	Group 4	186
D.epigaea MREI 1	Group 4	188
D.epigaea MREI 1	Group 4	439
D.epigaea MREI 1	Group 4	107
D.epigaea MREI 1	Group 4	100
D.epigaea MREI 1	Group 4	74
D.epigaea MREI 1	Group 4	340
D.epigaea MREI 1	Group 4	140
D.epigaea MREI 1	Group 4	50
D.epigaea MREI 1	Group 4	256
D.epigaea MREI 1	Group 4	200
D.epigaea MREI 1	Group 4	254
D.epigaea MREI 1	Group 4	193
D.epigaea MREI 1	Group 4	524
D.epigaea MREI 1	Group 4	333
D.epigaea MREI 1	Group 4	207
D.epigaea MREI 1	Group 4	247
D.epigaea MREI 1	Group 4	362
D.epigaea MREI 1	Group 4	329
D.epigaea MREI 1	Group 4	619
D.epigaea MREI 1	Group 4	519
D.epigaea MREI 1	Group 4	307
D.epigaea MREI 1	Group 4	207
D.epigaea MREI 1	Group 4	199
D.epigaea MREI 1	Group 4	324
D.epigaea MREI 1	Group 4	229
D.epigaea MREI 1	Group 4	275
D.epigaea MREI 1	Group 4	288
D.epigaea MREI 1	Group 4	363
D.epigaea MREI 1	Group 4	404
D.epigaea MREI 1	Group 4	85
D.epigaea MREI 1	Group 4	151
D.epigaea MREI 1	Group 4	182
D.epigaea MREI 1	Group 4	398
D.epigaea MREI 1	Group 4	272
D.epigaea MREI 1	Group 4	227
D.epigaea MREI 1	Group 4	144
D.epigaea MREI 1	Group 4	529
D. epigaea MREI 2	Group 4	93
D. epigaea MREI 2	Group 4	79
D. epigaea MREI 2	Group 4	323
D. epigaea MREI 2	Group 4	222
D. epigaea MREI 2	Group 4	126
D. epigaea MREI 2	Group 4	142
D. epigaea MREI 2	Group 4	213
D. epigaea MREI 2	Group 4	142
D. epigaea MREI 2	Group 4	154
D. epigaea MREI 2	Group 4	178
D. epigaea MREI 2	Group 4	340
D. epigaea MREI 2	Group 4	645
D. epigaea MREI 2	Group 4	428
D. epigaea MREI 2	Group 4	400
D. epigaea MREI 2	Group 4	452
D. epigaea MREI 2	Group 4	406
D. epigaea MREI 2	Group 4	224
D. epigaea MREI 2	Group 4	580
D. epigaea MREI 2	Group 4	291
D. epigaea MREI 2	Group 4	426
D. epigaea MREI 2	Group 4	122
D. epigaea MREI 2	Group 4	430
D. epigaea MREI 2	Group 4	224
D. epigaea MREI 2	Group 4	418
D. epigaea MREI 2	Group 4	120
D. epigaea MREI 2	Group 4	86
D. epigaea MREI 2	Group 4	76
D. epigaea MREI 2	Group 4	81
D. epigaea MREI 2	Group 4	136
D. epigaea MREI 2	Group 4	94
D. epigaea MREI 2	Group 4	40
D. epigaea MREI 2	Group 4	158
D. epigaea MREI 2	Group 4	514
D. epigaea MREI 2	Group 4	354
D. epigaea MREI 2	Group 4	142
D. epigaea MREI 2	Group 4	417
D. epigaea MREI 2	Group 4	251
D. epigaea MREI 2	Group 4	185
D. epigaea MREI 2	Group 4	186
D. epigaea MREI 2	Group 4	107
D. epigaea MREI 2	Group 4	136
D. epigaea MREI 2	Group 4	364
D. epigaea MREI 2	Group 4	51
D. epigaea MREI 2	Group 4	255
D. epigaea MREI 2	Group 4	255
D. epigaea MREI 2	Group 4	157
D. epigaea MREI 2	Group 4	823
D. epigaea MREI 2	Group 4	338
D. epigaea MREI 2	Group 4	198
D. epigaea MREI 2	Group 4	361
D. epigaea MREI 2	Group 4	328
D. epigaea MREI 2	Group 4	619
D. epigaea MREI 2	Group 4	521
D. epigaea MREI 2	Group 4	309
D. epigaea MREI 2	Group 4	200
D. epigaea MREI 2	Group 4	247
D. epigaea MREI 2	Group 4	123
D. epigaea MREI 2	Group 4	442
D. epigaea MREI 2	Group 4	324
D. epigaea MREI 2	Group 4	228
D. epigaea MREI 2	Group 4	276
D. epigaea MREI 2	Group 4	287
D. epigaea MREI 2	Group 4	359
D. epigaea MREI 2	Group 4	404
D. epigaea MREI 2	Group 4	151
D. epigaea MREI 2	Group 4	194
D. epigaea MREI 2	Group 4	206
D. epigaea MREI 2	Group 4	273
D. epigaea MREI 2	Group 4	237
D. epigaea MREI 2	Group 4	401
D. epigaea MREI 2	Group 4	145
D. epigaea MREI 2	Group 4	595
J. flammicorona MRE	Group 4	89
J. flammicorona MRE	Group 4	77
J. flammicorona MRE	Group 4	296
J. flammicorona MRE	Group 4	229
J. flammicorona MRE	Group 4	127
J. flammicorona MRE	Group 4	116
J. flammicorona MRE	Group 4	214
J. flammicorona MRE	Group 4	124
J. flammicorona MRE	Group 4	151
J. flammicorona MRE	Group 4	178
J. flammicorona MRE	Group 4	629
J. flammicorona MRE	Group 4	237
J. flammicorona MRE	Group 4	451
J. flammicorona MRE	Group 4	411
J. flammicorona MRE	Group 4	217
J. flammicorona MRE	Group 4	578
J. flammicorona MRE	Group 4	297
J. flammicorona MRE	Group 4	600
J. flammicorona MRE	Group 4	131
J. flammicorona MRE	Group 4	128
J. flammicorona MRE	Group 4	477
J. flammicorona MRE	Group 4	438
J. flammicorona MRE	Group 4	422
J. flammicorona MRE	Group 4	140
J. flammicorona MRE	Group 4	320
J. flammicorona MRE	Group 4	129
J. flammicorona MRE	Group 4	83
J. flammicorona MRE	Group 4	79
J. flammicorona MRE	Group 4	69
J. flammicorona MRE	Group 4	137
J. flammicorona MRE	Group 4	93
J. flammicorona MRE	Group 4	43
J. flammicorona MRE	Group 4	334
J. flammicorona MRE	Group 4	493
J. flammicorona MRE	Group 4	413
J. flammicorona MRE	Group 4	145
J. flammicorona MRE	Group 4	422
J. flammicorona MRE	Group 4	186
J. flammicorona MRE	Group 4	187
J. flammicorona MRE	Group 4	353
J. flammicorona MRE	Group 4	102
J. flammicorona MRE	Group 4	348
J. flammicorona MRE	Group 4	46
J. flammicorona MRE	Group 4	259
J. flammicorona MRE	Group 4	201
J. flammicorona MRE	Group 4	258
J. flammicorona MRE	Group 4	246
J. flammicorona MRE	Group 4	140
J. flammicorona MRE	Group 4	833
J. flammicorona MRE	Group 4	328
J. flammicorona MRE	Group 4	207
J. flammicorona MRE	Group 4	361
J. flammicorona MRE	Group 4	322
J. flammicorona MRE	Group 4	613
J. flammicorona MRE	Group 4	507
J. flammicorona MRE	Group 4	308
J. flammicorona MRE	Group 4	208
J. flammicorona MRE	Group 4	55
J. flammicorona MRE	Group 4	322
J. flammicorona MRE	Group 4	292
J. flammicorona MRE	Group 4	289
J. flammicorona MRE	Group 4	362
J. flammicorona MRE	Group 4	404
J. flammicorona MRE	Group 4	247
J. flammicorona MRE	Group 4	148
J. flammicorona MRE	Group 4	236
J. flammicorona MRE	Group 4	178
J. flammicorona MRE	Group 4	250
J. flammicorona MRE	Group 4	220
J. flammicorona MRE	Group 4	381
J. flammicorona MRE	Group 4	81
J. flammicorona MRE	Group 4	544
Benniella sp. AD185 MRE	Group 2	348
Benniella sp. AD185 MRE	Group 2	145
Benniella sp. AD185 MRE	Group 2	130
Benniella sp. AD185 MRE	Group 2	61
Benniella sp. AD185 MRE	Group 2	78
Benniella sp. AD185 MRE	Group 2	76
Benniella sp. AD185 MRE	Group 2	79
Benniella sp. AD185 MRE	Group 2	89
Benniella sp. AD185 MRE	Group 2	224
Benniella sp. AD185 MRE	Group 2	203
Benniella sp. AD185 MRE	Group 2	131
Benniella sp. AD185 MRE	Group 2	159
Benniella sp. AD185 MRE	Group 2	123
Benniella sp. AD185 MRE	Group 2	140
Benniella sp. AD185 MRE	Group 2	122
Benniella sp. AD185 MRE	Group 2	119
Benniella sp. AD185 MRE	Group 2	125
Benniella sp. AD185 MRE	Group 2	283
Benniella sp. AD185 MRE	Group 2	95
Benniella sp. AD185 MRE	Group 2	209
Benniella sp. AD185 MRE	Group 2	74
Benniella sp. AD185 MRE	Group 2	38
Benniella sp. AD185 MRE	Group 2	212
Benniella sp. AD185 MRE	Group 2	189
Benniella sp. AD185 MRE	Group 2	178
Benniella sp. AD185 MRE	Group 2	220
Benniella sp. AD185 MRE	Group 2	87
Benniella sp. AD185 MRE	Group 2	447
Benniella sp. AD185 MRE	Group 2	629
Benniella sp. AD185 MRE	Group 2	419
Benniella sp. AD185 MRE	Group 2	717
Benniella sp. AD185 MRE	Group 2	646
Benniella sp. AD185 MRE	Group 2	454
Benniella sp. AD185 MRE	Group 2	406
Benniella sp. AD185 MRE	Group 2	531
Benniella sp. AD185 MRE	Group 2	250
Benniella sp. AD185 MRE	Group 2	1852
Benniella sp. AD185 MRE	Group 2	577
Benniella sp. AD185 MRE	Group 2	961
Benniella sp. AD185 MRE	Group 2	566
Benniella sp. AD185 MRE	Group 2	425
Benniella sp. AD185 MRE	Group 2	705
Benniella sp. AD185 MRE	Group 2	410
Benniella sp. AD185 MRE	Group 2	995
Benniella sp. AD185 MRE	Group 2	279
Benniella sp. AD185 MRE	Group 2	485
Benniella sp. AD185 MRE	Group 2	417
Benniella sp. AD185 MRE	Group 2	478
Benniella sp. AD185 MRE	Group 2	423
Benniella sp. AD185 MRE	Group 2	147
Benniella sp. AD185 MRE	Group 2	344
Benniella sp. AD185 MRE	Group 2	394
Benniella sp. AD185 MRE	Group 2	119
Benniella sp. AD185 MRE	Group 2	384
Benniella sp. AD185 MRE	Group 2	321
Benniella sp. AD185 MRE	Group 2	63
Benniella sp. AD185 MRE	Group 2	126
Benniella sp. AD185 MRE	Group 2	515
Benniella sp. AD185 MRE	Group 2	103
Benniella sp. AD185 MRE	Group 2	420
Benniella sp. AD185 MRE	Group 2	190
Benniella sp. AD185 MRE	Group 2	209
Benniella sp. AD185 MRE	Group 2	479
Benniella sp. AD185 MRE	Group 2	198
Benniella sp. AD185 MRE	Group 2	752
Benniella sp. AD185 MRE	Group 2	279
Benniella sp. AD185 MRE	Group 2	102
Benniella sp. AD185 MRE	Group 2	315
Benniella sp. AD185 MRE	Group 2	247
Benniella sp. AD185 MRE	Group 2	345
Benniella sp. AD185 MRE	Group 2	862
Benniella sp. AD185 MRE	Group 2	224
Benniella sp. AD185 MRE	Group 2	352
Benniella sp. AD185 MRE	Group 2	190
Benniella sp. AD185 MRE	Group 2	680
Benniella sp. AD185 MRE	Group 2	636
Benniella sp. AD185 MRE	Group 2	514
Benniella sp. AD185 MRE	Group 2	199
Benniella sp. AD185 MRE	Group 2	343
Benniella sp. AD185 MRE	Group 2	721
Benniella sp. AD185 MRE	Group 2	442
Benniella sp. AD185 MRE	Group 2	246
Benniella sp. AD185 MRE	Group 2	176
Benniella sp. AD185 MRE	Group 2	298
Benniella sp. AD185 MRE	Group 2	233
Benniella sp. AD185 MRE	Group 2	222
Benniella sp. AD185 MRE	Group 2	280
Benniella sp. AD185 MRE	Group 2	146
Benniella sp. AD185 MRE	Group 2	309
Benniella sp. AD185 MRE	Group 2	154
Benniella sp. AD185 MRE	Group 2	294
Benniella sp. AD185 MRE	Group 2	121
Benniella sp. AD185 MRE	Group 2	185
Benniella sp. AD185 MRE	Group 2	536
Benniella sp. AD185 MRE	Group 2	405
Benniella sp. AD185 MRE	Group 2	217
Benniella sp. AD185 MRE	Group 2	415
Benniella sp. AD185 MRE	Group 2	141
Benniella sp. AD185 MRE	Group 2	229
Benniella sp. AD185 MRE	Group 2	608
Benniella sp. AD185 MRE	Group 2	85
Benniella sp. AD185 MRE	Group 2	321
Benniella sp. AD185 MRE	Group 2	325
Benniella sp. AD185 MRE	Group 2	322
Benniella sp. AD185 MRE	Group 2	184
Benniella sp. AD185 MRE	Group 2	637
Benniella sp. AD185 MRE	Group 2	326
Benniella sp. AD185 MRE	Group 2	99
Benniella sp. AD185 MRE	Group 2	232
Benniella sp. AD185 MRE	Group 2	664
Benniella sp. AD185 MRE	Group 2	535
Benniella sp. AD185 MRE	Group 2	598
Benniella sp. AD185 MRE	Group 2	262
Benniella sp. AD185 MRE	Group 2	483
D. epigaea II MRE	Group 2	353
D. epigaea II MRE	Group 2	137
D. epigaea II MRE	Group 2	130
D. epigaea II MRE	Group 2	61
D. epigaea II MRE	Group 2	84
D. epigaea II MRE	Group 2	84
D. epigaea II MRE	Group 2	105
D. epigaea II MRE	Group 2	196
D. epigaea II MRE	Group 2	171
D. epigaea II MRE	Group 2	129
D. epigaea II MRE	Group 2	159
D. epigaea II MRE	Group 2	126
D. epigaea II MRE	Group 2	140
D. epigaea II MRE	Group 2	128
D. epigaea II MRE	Group 2	113
D. epigaea II MRE	Group 2	114
D. epigaea II MRE	Group 2	282
D. epigaea II MRE	Group 2	111
D. epigaea II MRE	Group 2	97
D. epigaea II MRE	Group 2	105
D. epigaea II MRE	Group 2	207
D. epigaea II MRE	Group 2	38
D. epigaea II MRE	Group 2	212
D. epigaea II MRE	Group 2	198
D. epigaea II MRE	Group 2	177
D. epigaea II MRE	Group 2	147
D. epigaea II MRE	Group 2	450
D. epigaea II MRE	Group 2	343
D. epigaea II MRE	Group 2	630
D. epigaea II MRE	Group 2	709
D. epigaea II MRE	Group 2	632
D. epigaea II MRE	Group 2	444
D. epigaea II MRE	Group 2	425
D. epigaea II MRE	Group 2	560
D. epigaea II MRE	Group 2	270
D. epigaea II MRE	Group 2	580
D. epigaea II MRE	Group 2	994
D. epigaea II MRE	Group 2	566
D. epigaea II MRE	Group 2	2008
D. epigaea II MRE	Group 2	408
D. epigaea II MRE	Group 2	804
D. epigaea II MRE	Group 2	406
D. epigaea II MRE	Group 2	1005
D. epigaea II MRE	Group 2	330
D. epigaea II MRE	Group 2	488
D. epigaea II MRE	Group 2	436
D. epigaea II MRE	Group 2	425
D. epigaea II MRE	Group 2	416
D. epigaea II MRE	Group 2	156
D. epigaea II MRE	Group 2	344
D. epigaea II MRE	Group 2	199
D. epigaea II MRE	Group 2	399
D. epigaea II MRE	Group 2	383
D. epigaea II MRE	Group 2	322
D. epigaea II MRE	Group 2	319
D. epigaea II MRE	Group 2	64
D. epigaea II MRE	Group 2	360
D. epigaea II MRE	Group 2	516
D. epigaea II MRE	Group 2	120
D. epigaea II MRE	Group 2	397
D. epigaea II MRE	Group 2	243
D. epigaea II MRE	Group 2	184
D. epigaea II MRE	Group 2	226
D. epigaea II MRE	Group 2	501
D. epigaea II MRE	Group 2	80
D. epigaea II MRE	Group 2	174
D. epigaea II MRE	Group 2	95
D. epigaea II MRE	Group 2	1027
D. epigaea II MRE	Group 2	285
D. epigaea II MRE	Group 2	110
D. epigaea II MRE	Group 2	330
D. epigaea II MRE	Group 2	248
D. epigaea II MRE	Group 2	78
D. epigaea II MRE	Group 2	826
D. epigaea II MRE	Group 2	333
D. epigaea II MRE	Group 2	189
D. epigaea II MRE	Group 2	678
D. epigaea II MRE	Group 2	633
D. epigaea II MRE	Group 2	514
D. epigaea II MRE	Group 2	190
D. epigaea II MRE	Group 2	344
D. epigaea II MRE	Group 2	723
D. epigaea II MRE	Group 2	434
D. epigaea II MRE	Group 2	277
D. epigaea II MRE	Group 2	247
D. epigaea II MRE	Group 2	289
D. epigaea II MRE	Group 2	237
D. epigaea II MRE	Group 2	217
D. epigaea II MRE	Group 2	530
D. epigaea II MRE	Group 2	146
D. epigaea II MRE	Group 2	337
D. epigaea II MRE	Group 2	291
D. epigaea II MRE	Group 2	297
D. epigaea II MRE	Group 2	119
D. epigaea II MRE	Group 2	185
D. epigaea II MRE	Group 2	530
D. epigaea II MRE	Group 2	761
D. epigaea II MRE	Group 2	411
D. epigaea II MRE	Group 2	220
D. epigaea II MRE	Group 2	424
D. epigaea II MRE	Group 2	148
D. epigaea II MRE	Group 2	419
D. epigaea II MRE	Group 2	610
D. epigaea II MRE	Group 2	184
D. epigaea II MRE	Group 2	319
D. epigaea II MRE	Group 2	467
D. epigaea II MRE	Group 2	328
D. epigaea II MRE	Group 2	643
D. epigaea II MRE	Group 2	324
D. epigaea II MRE	Group 2	246
D. epigaea II MRE	Group 2	664
D. epigaea II MRE	Group 2	535
D. epigaea II MRE	Group 2	275
D. epigaea II MRE	Group 2	487
D. heterogama MRE	Group 2	347
D. heterogama MRE	Group 2	141
D. heterogama MRE	Group 2	135
D. heterogama MRE	Group 2	61
D. heterogama MRE	Group 2	76
D. heterogama MRE	Group 2	76
D. heterogama MRE	Group 2	86
D. heterogama MRE	Group 2	89
D. heterogama MRE	Group 2	226
D. heterogama MRE	Group 2	206
D. heterogama MRE	Group 2	129
D. heterogama MRE	Group 2	168
D. heterogama MRE	Group 2	141
D. heterogama MRE	Group 2	138
D. heterogama MRE	Group 2	122
D. heterogama MRE	Group 2	121
D. heterogama MRE	Group 2	125
D. heterogama MRE	Group 2	281
D. heterogama MRE	Group 2	120
D. heterogama MRE	Group 2	98
D. heterogama MRE	Group 2	113
D. heterogama MRE	Group 2	216
D. heterogama MRE	Group 2	75
D. heterogama MRE	Group 2	41
D. heterogama MRE	Group 2	212
D. heterogama MRE	Group 2	185
D. heterogama MRE	Group 2	177
D. heterogama MRE	Group 2	236
D. heterogama MRE	Group 2	524
D. heterogama MRE	Group 2	445
D. heterogama MRE	Group 2	338
D. heterogama MRE	Group 2	639
D. heterogama MRE	Group 2	717
D. heterogama MRE	Group 2	650
D. heterogama MRE	Group 2	457
D. heterogama MRE	Group 2	416
D. heterogama MRE	Group 2	271
D. heterogama MRE	Group 2	1862
D. heterogama MRE	Group 2	579
D. heterogama MRE	Group 2	979
D. heterogama MRE	Group 2	575
D. heterogama MRE	Group 2	414
D. heterogama MRE	Group 2	720
D. heterogama MRE	Group 2	400
D. heterogama MRE	Group 2	1020
D. heterogama MRE	Group 2	314
D. heterogama MRE	Group 2	493
D. heterogama MRE	Group 2	416
D. heterogama MRE	Group 2	457
D. heterogama MRE	Group 2	416
D. heterogama MRE	Group 2	368
D. heterogama MRE	Group 2	213
D. heterogama MRE	Group 2	412
D. heterogama MRE	Group 2	398
D. heterogama MRE	Group 2	338
D. heterogama MRE	Group 2	324
D. heterogama MRE	Group 2	66
D. heterogama MRE	Group 2	103
D. heterogama MRE	Group 2	415
D. heterogama MRE	Group 2	291
D. heterogama MRE	Group 2	183
D. heterogama MRE	Group 2	204
D. heterogama MRE	Group 2	480
D. heterogama MRE	Group 2	224
D. heterogama MRE	Group 2	85
D. heterogama MRE	Group 2	1088
D. heterogama MRE	Group 2	292
D. heterogama MRE	Group 2	493
D. heterogama MRE	Group 2	110
D. heterogama MRE	Group 2	332
D. heterogama MRE	Group 2	240
D. heterogama MRE	Group 2	837
D. heterogama MRE	Group 2	388
D. heterogama MRE	Group 2	183
D. heterogama MRE	Group 2	634
D. heterogama MRE	Group 2	514
D. heterogama MRE	Group 2	215
D. heterogama MRE	Group 2	344
D. heterogama MRE	Group 2	792
D. heterogama MRE	Group 2	440
D. heterogama MRE	Group 2	343
D. heterogama MRE	Group 2	268
D. heterogama MRE	Group 2	257
D. heterogama MRE	Group 2	285
D. heterogama MRE	Group 2	246
D. heterogama MRE	Group 2	218
D. heterogama MRE	Group 2	532
D. heterogama MRE	Group 2	130
D. heterogama MRE	Group 2	299
D. heterogama MRE	Group 2	287
D. heterogama MRE	Group 2	296
D. heterogama MRE	Group 2	174
D. heterogama MRE	Group 2	185
D. heterogama MRE	Group 2	529
D. heterogama MRE	Group 2	400
D. heterogama MRE	Group 2	215
D. heterogama MRE	Group 2	428
D. heterogama MRE	Group 2	155
D. heterogama MRE	Group 2	385
D. heterogama MRE	Group 2	598
D. heterogama MRE	Group 2	175
D. heterogama MRE	Group 2	319
D. heterogama MRE	Group 2	456
D. heterogama MRE	Group 2	321
D. heterogama MRE	Group 2	126
D. heterogama MRE	Group 2	633
D. heterogama MRE	Group 2	323
D. heterogama MRE	Group 2	96
D. heterogama MRE	Group 2	239
D. heterogama MRE	Group 2	658
D. heterogama MRE	Group 2	552
D. heterogama MRE	Group 2	620
D. heterogama MRE	Group 2	273
D. heterogama MRE	Group 2	508
B. erionia GBAus27B MRE	Group 2	144
B. erionia GBAus27B MRE	Group 2	130
B. erionia GBAus27B MRE	Group 2	61
B. erionia GBAus27B MRE	Group 2	75
B. erionia GBAus27B MRE	Group 2	76
B. erionia GBAus27B MRE	Group 2	79
B. erionia GBAus27B MRE	Group 2	89
B. erionia GBAus27B MRE	Group 2	224
B. erionia GBAus27B MRE	Group 2	203
B. erionia GBAus27B MRE	Group 2	129
B. erionia GBAus27B MRE	Group 2	159
B. erionia GBAus27B MRE	Group 2	123
B. erionia GBAus27B MRE	Group 2	139
B. erionia GBAus27B MRE	Group 2	122
B. erionia GBAus27B MRE	Group 2	121
B. erionia GBAus27B MRE	Group 2	125
B. erionia GBAus27B MRE	Group 2	283
B. erionia GBAus27B MRE	Group 2	95
B. erionia GBAus27B MRE	Group 2	209
B. erionia GBAus27B MRE	Group 2	73
B. erionia GBAus27B MRE	Group 2	38
B. erionia GBAus27B MRE	Group 2	212
B. erionia GBAus27B MRE	Group 2	190
B. erionia GBAus27B MRE	Group 2	178
B. erionia GBAus27B MRE	Group 2	219
B. erionia GBAus27B MRE	Group 2	442
B. erionia GBAus27B MRE	Group 2	631
B. erionia GBAus27B MRE	Group 2	421
B. erionia GBAus27B MRE	Group 2	713
B. erionia GBAus27B MRE	Group 2	644
B. erionia GBAus27B MRE	Group 2	455
B. erionia GBAus27B MRE	Group 2	406
B. erionia GBAus27B MRE	Group 2	462
B. erionia GBAus27B MRE	Group 2	347
B. erionia GBAus27B MRE	Group 2	247
B. erionia GBAus27B MRE	Group 2	1851
B. erionia GBAus27B MRE	Group 2	576
B. erionia GBAus27B MRE	Group 2	959
B. erionia GBAus27B MRE	Group 2	559
B. erionia GBAus27B MRE	Group 2	426
B. erionia GBAus27B MRE	Group 2	705
B. erionia GBAus27B MRE	Group 2	410
B. erionia GBAus27B MRE	Group 2	1002
B. erionia GBAus27B MRE	Group 2	273
B. erionia GBAus27B MRE	Group 2	486
B. erionia GBAus27B MRE	Group 2	407
B. erionia GBAus27B MRE	Group 2	474
B. erionia GBAus27B MRE	Group 2	420
B. erionia GBAus27B MRE	Group 2	145
B. erionia GBAus27B MRE	Group 2	352
B. erionia GBAus27B MRE	Group 2	215
B. erionia GBAus27B MRE	Group 2	397
B. erionia GBAus27B MRE	Group 2	119
B. erionia GBAus27B MRE	Group 2	147
B. erionia GBAus27B MRE	Group 2	322
B. erionia GBAus27B MRE	Group 2	63
B. erionia GBAus27B MRE	Group 2	129
B. erionia GBAus27B MRE	Group 2	517
B. erionia GBAus27B MRE	Group 2	103
B. erionia GBAus27B MRE	Group 2	233
B. erionia GBAus27B MRE	Group 2	184
B. erionia GBAus27B MRE	Group 2	494
B. erionia GBAus27B MRE	Group 2	202
B. erionia GBAus27B MRE	Group 2	228
B. erionia GBAus27B MRE	Group 2	88
B. erionia GBAus27B MRE	Group 2	74
B. erionia GBAus27B MRE	Group 2	285
B. erionia GBAus27B MRE	Group 2	102
B. erionia GBAus27B MRE	Group 2	318
B. erionia GBAus27B MRE	Group 2	249
B. erionia GBAus27B MRE	Group 2	346
B. erionia GBAus27B MRE	Group 2	831
B. erionia GBAus27B MRE	Group 2	202
B. erionia GBAus27B MRE	Group 2	347
B. erionia GBAus27B MRE	Group 2	190
B. erionia GBAus27B MRE	Group 2	682
B. erionia GBAus27B MRE	Group 2	569
B. erionia GBAus27B MRE	Group 2	515
B. erionia GBAus27B MRE	Group 2	192
B. erionia GBAus27B MRE	Group 2	347
B. erionia GBAus27B MRE	Group 2	721
B. erionia GBAus27B MRE	Group 2	443
B. erionia GBAus27B MRE	Group 2	318
B. erionia GBAus27B MRE	Group 2	243
B. erionia GBAus27B MRE	Group 2	302
B. erionia GBAus27B MRE	Group 2	243
B. erionia GBAus27B MRE	Group 2	221
B. erionia GBAus27B MRE	Group 2	531
B. erionia GBAus27B MRE	Group 2	134
B. erionia GBAus27B MRE	Group 2	418
B. erionia GBAus27B MRE	Group 2	206
B. erionia GBAus27B MRE	Group 2	296
B. erionia GBAus27B MRE	Group 2	121
B. erionia GBAus27B MRE	Group 2	185
B. erionia GBAus27B MRE	Group 2	535
B. erionia GBAus27B MRE	Group 2	404
B. erionia GBAus27B MRE	Group 2	217
B. erionia GBAus27B MRE	Group 2	414
B. erionia GBAus27B MRE	Group 2	143
B. erionia GBAus27B MRE	Group 2	379
B. erionia GBAus27B MRE	Group 2	608
B. erionia GBAus27B MRE	Group 2	176
B. erionia GBAus27B MRE	Group 2	315
B. erionia GBAus27B MRE	Group 2	460
B. erionia GBAus27B MRE	Group 2	322
B. erionia GBAus27B MRE	Group 2	637
B. erionia GBAus27B MRE	Group 2	323
B. erionia GBAus27B MRE	Group 2	99
B. erionia GBAus27B MRE	Group 2	231
B. erionia GBAus27B MRE	Group 2	662
B. erionia GBAus27B MRE	Group 2	529
B. erionia GBAus27B MRE	Group 2	624
B. erionia GBAus27B MRE	Group 2	261
B. erionia GBAus27B MRE	Group 2	496
R. verrucosa VA103A MRE	Group 2	347
R. verrucosa VA103A MRE	Group 2	141
R. verrucosa VA103A MRE	Group 2	135
R. verrucosa VA103A MRE	Group 2	61
R. verrucosa VA103A MRE	Group 2	78
R. verrucosa VA103A MRE	Group 2	76
R. verrucosa VA103A MRE	Group 2	84
R. verrucosa VA103A MRE	Group 2	89
R. verrucosa VA103A MRE	Group 2	224
R. verrucosa VA103A MRE	Group 2	206
R. verrucosa VA103A MRE	Group 2	129
R. verrucosa VA103A MRE	Group 2	141
R. verrucosa VA103A MRE	Group 2	122
R. verrucosa VA103A MRE	Group 2	131
R. verrucosa VA103A MRE	Group 2	125
R. verrucosa VA103A MRE	Group 2	281
R. verrucosa VA103A MRE	Group 2	95
R. verrucosa VA103A MRE	Group 2	113
R. verrucosa VA103A MRE	Group 2	58
R. verrucosa VA103A MRE	Group 2	212
R. verrucosa VA103A MRE	Group 2	74
R. verrucosa VA103A MRE	Group 2	41
R. verrucosa VA103A MRE	Group 2	212
R. verrucosa VA103A MRE	Group 2	185
R. verrucosa VA103A MRE	Group 2	177
R. verrucosa VA103A MRE	Group 2	224
R. verrucosa VA103A MRE	Group 2	445
R. verrucosa VA103A MRE	Group 2	341
R. verrucosa VA103A MRE	Group 2	639
R. verrucosa VA103A MRE	Group 2	715
R. verrucosa VA103A MRE	Group 2	639
R. verrucosa VA103A MRE	Group 2	456
R. verrucosa VA103A MRE	Group 2	416
R. verrucosa VA103A MRE	Group 2	433
R. verrucosa VA103A MRE	Group 2	270
R. verrucosa VA103A MRE	Group 2	1102
R. verrucosa VA103A MRE	Group 2	574
R. verrucosa VA103A MRE	Group 2	975
R. verrucosa VA103A MRE	Group 2	575
R. verrucosa VA103A MRE	Group 2	414
R. verrucosa VA103A MRE	Group 2	775
R. verrucosa VA103A MRE	Group 2	400
R. verrucosa VA103A MRE	Group 2	1026
R. verrucosa VA103A MRE	Group 2	315
R. verrucosa VA103A MRE	Group 2	491
R. verrucosa VA103A MRE	Group 2	416
R. verrucosa VA103A MRE	Group 2	457
R. verrucosa VA103A MRE	Group 2	421
R. verrucosa VA103A MRE	Group 2	157
R. verrucosa VA103A MRE	Group 2	356
R. verrucosa VA103A MRE	Group 2	213
R. verrucosa VA103A MRE	Group 2	384
R. verrucosa VA103A MRE	Group 2	337
R. verrucosa VA103A MRE	Group 2	324
R. verrucosa VA103A MRE	Group 2	118
R. verrucosa VA103A MRE	Group 2	566
R. verrucosa VA103A MRE	Group 2	129
R. verrucosa VA103A MRE	Group 2	236
R. verrucosa VA103A MRE	Group 2	183
R. verrucosa VA103A MRE	Group 2	204
R. verrucosa VA103A MRE	Group 2	480
R. verrucosa VA103A MRE	Group 2	224
R. verrucosa VA103A MRE	Group 2	155
R. verrucosa VA103A MRE	Group 2	88
R. verrucosa VA103A MRE	Group 2	97
R. verrucosa VA103A MRE	Group 2	186
R. verrucosa VA103A MRE	Group 2	292
R. verrucosa VA103A MRE	Group 2	163
R. verrucosa VA103A MRE	Group 2	493
R. verrucosa VA103A MRE	Group 2	107
R. verrucosa VA103A MRE	Group 2	242
R. verrucosa VA103A MRE	Group 2	823
R. verrucosa VA103A MRE	Group 2	386
R. verrucosa VA103A MRE	Group 2	183
R. verrucosa VA103A MRE	Group 2	636
R. verrucosa VA103A MRE	Group 2	514
R. verrucosa VA103A MRE	Group 2	335
R. verrucosa VA103A MRE	Group 2	203
R. verrucosa VA103A MRE	Group 2	343
R. verrucosa VA103A MRE	Group 2	792
R. verrucosa VA103A MRE	Group 2	438
R. verrucosa VA103A MRE	Group 2	461
R. verrucosa VA103A MRE	Group 2	268
R. verrucosa VA103A MRE	Group 2	251
R. verrucosa VA103A MRE	Group 2	285
R. verrucosa VA103A MRE	Group 2	260
R. verrucosa VA103A MRE	Group 2	217
R. verrucosa VA103A MRE	Group 2	552
R. verrucosa VA103A MRE	Group 2	133
R. verrucosa VA103A MRE	Group 2	420
R. verrucosa VA103A MRE	Group 2	197
R. verrucosa VA103A MRE	Group 2	279
R. verrucosa VA103A MRE	Group 2	296
R. verrucosa VA103A MRE	Group 2	136
R. verrucosa VA103A MRE	Group 2	185
R. verrucosa VA103A MRE	Group 2	529
R. verrucosa VA103A MRE	Group 2	402
R. verrucosa VA103A MRE	Group 2	215
R. verrucosa VA103A MRE	Group 2	431
R. verrucosa VA103A MRE	Group 2	152
R. verrucosa VA103A MRE	Group 2	384
R. verrucosa VA103A MRE	Group 2	614
R. verrucosa VA103A MRE	Group 2	175
R. verrucosa VA103A MRE	Group 2	336
R. verrucosa VA103A MRE	Group 2	456
R. verrucosa VA103A MRE	Group 2	315
R. verrucosa VA103A MRE	Group 2	636
R. verrucosa VA103A MRE	Group 2	323
R. verrucosa VA103A MRE	Group 2	240
R. verrucosa VA103A MRE	Group 2	705
R. verrucosa VA103A MRE	Group 2	552
R. verrucosa VA103A MRE	Group 2	613
R. verrucosa VA103A MRE	Group 2	271
R. verrucosa VA103A MRE	Group 2	503
R. irregularis A2 3 MRE	Group 3	347
R. irregularis A2 3 MRE	Group 3	254
R. irregularis A2 3 MRE	Group 3	557
R. irregularis A2 3 MRE	Group 3	57
R. irregularis A2 3 MRE	Group 3	84
R. irregularis A2 3 MRE	Group 3	249
R. irregularis A2 3 MRE	Group 3	206
R. irregularis A2 3 MRE	Group 3	142
R. irregularis A2 3 MRE	Group 3	130
R. irregularis A2 3 MRE	Group 3	309
R. irregularis A2 3 MRE	Group 3	237
R. irregularis A2 3 MRE	Group 3	137
R. irregularis A2 3 MRE	Group 3	137
R. irregularis A2 3 MRE	Group 3	268
R. irregularis A2 3 MRE	Group 3	131
R. irregularis A2 3 MRE	Group 3	149
R. irregularis A2 3 MRE	Group 3	171
R. irregularis A2 3 MRE	Group 3	629
R. irregularis A2 3 MRE	Group 3	694
R. irregularis A2 3 MRE	Group 3	186
R. irregularis A2 3 MRE	Group 3	841
R. irregularis A2 3 MRE	Group 3	308
R. irregularis A2 3 MRE	Group 3	111
R. irregularis A2 3 MRE	Group 3	469
R. irregularis A2 3 MRE	Group 3	218
R. irregularis A2 3 MRE	Group 3	1916
R. irregularis A2 3 MRE	Group 3	507
R. irregularis A2 3 MRE	Group 3	585
R. irregularis A2 3 MRE	Group 3	406
R. irregularis A2 3 MRE	Group 3	308
R. irregularis A2 3 MRE	Group 3	463
R. irregularis A2 3 MRE	Group 3	480
R. irregularis A2 3 MRE	Group 3	180
R. irregularis A2 3 MRE	Group 3	481
R. irregularis A2 3 MRE	Group 3	195
R. irregularis A2 3 MRE	Group 3	499
R. irregularis A2 3 MRE	Group 3	774
R. irregularis A2 3 MRE	Group 3	1776
R. irregularis A2 3 MRE	Group 3	191
R. irregularis A2 3 MRE	Group 3	101
R. irregularis A2 3 MRE	Group 3	240
R. irregularis A2 3 MRE	Group 3	83
R. irregularis A2 3 MRE	Group 3	184
R. irregularis A2 3 MRE	Group 3	176
R. irregularis A2 3 MRE	Group 3	166
R. irregularis A2 3 MRE	Group 3	145
R. irregularis A2 3 MRE	Group 3	56
R. irregularis A2 3 MRE	Group 3	71
R. irregularis A2 3 MRE	Group 3	592
R. irregularis A2 3 MRE	Group 3	409
R. irregularis A2 3 MRE	Group 3	407
R. irregularis A2 3 MRE	Group 3	120
R. irregularis A2 3 MRE	Group 3	161
R. irregularis A2 3 MRE	Group 3	149
R. irregularis A2 3 MRE	Group 3	172
R. irregularis A2 3 MRE	Group 3	135
R. irregularis A2 3 MRE	Group 3	221
R. irregularis A2 3 MRE	Group 3	350
R. irregularis A2 3 MRE	Group 3	58
R. irregularis A2 3 MRE	Group 3	245
R. irregularis A2 3 MRE	Group 3	141
R. irregularis A2 3 MRE	Group 3	377
R. irregularis A2 3 MRE	Group 3	255
R. irregularis A2 3 MRE	Group 3	334
R. irregularis A2 3 MRE	Group 3	343
R. irregularis A2 3 MRE	Group 3	130
R. irregularis A2 3 MRE	Group 3	174
R. irregularis A2 3 MRE	Group 3	410
R. irregularis A2 3 MRE	Group 3	183
R. irregularis A2 3 MRE	Group 3	124
R. irregularis A2 3 MRE	Group 3	71
R. irregularis A2 3 MRE	Group 3	170
R. irregularis A2 3 MRE	Group 3	248
R. irregularis A2 3 MRE	Group 3	393
R. irregularis A2 3 MRE	Group 3	321
R. irregularis A2 3 MRE	Group 3	663
R. irregularis A2 3 MRE	Group 3	541
R. irregularis A2 3 MRE	Group 3	625
R. irregularis A2 3 MRE	Group 3	160
R. irregularis A2 3 MRE	Group 3	206
R. irregularis A2 3 MRE	Group 3	667
R. irregularis A2 3 MRE	Group 3	414
R. irregularis A2 3 MRE	Group 3	996
R. irregularis A2 3 MRE	Group 3	104
R. irregularis A2 3 MRE	Group 3	257
R. irregularis A2 3 MRE	Group 3	433
R. irregularis A2 3 MRE	Group 3	163
R. irregularis A2 3 MRE	Group 3	384
R. irregularis A2 3 MRE	Group 3	337
R. irregularis A2 3 MRE	Group 3	510
R. irregularis A2 3 MRE	Group 3	95
R. irregularis A2 3 MRE	Group 3	72
R. irregularis A2 3 MRE	Group 3	116
R. irregularis A2 3 MRE	Group 3	184
R. irregularis A2 3 MRE	Group 3	444
R. irregularis A2 3 MRE	Group 3	145
R. irregularis A2 3 MRE	Group 3	123
R. irregularis A2 3 MRE	Group 3	317
R. irregularis A2 3 MRE	Group 3	248
R. irregularis A2 3 MRE	Group 3	63
R. irregularis A2 3 MRE	Group 3	552
R. irregularis A2 3 MRE	Group 3	871
R. irregularis A2 3 MRE	Group 3	494
R. irregularis A2 3 MRE	Group 3	184
R. irregularis A2 3 MRE	Group 3	206
R. irregularis A2 3 MRE	Group 3	207
R. irregularis A2 3 MRE	Group 3	284
R. irregularis A2 3 MRE	Group 3	266
R. irregularis A2 3 MRE	Group 3	97
R. irregularis A2 3 MRE	Group 3	231
R. irregularis A2 3 MRE	Group 3	381
R. irregularis A2 3 MRE	Group 3	238
R. irregularis A2 3 MRE	Group 3	158
R. irregularis A2 3 MRE	Group 3	335
R. irregularis A2 3 MRE	Group 3	608
R. irregularis A2 3 MRE	Group 3	311
R. irregularis A2 3 MRE	Group 3	111
R. irregularis A2 3 MRE	Group 3	246
R. irregularis A2 3 MRE	Group 3	708
R. irregularis A2 3 MRE	Group 3	212
R. irregularis A2 3 MRE	Group 3	306
R. irregularis A2 3 MRE	Group 3	66
R. irregularis A2 3 MRE	Group 3	436
R. irregularis A2 3 MRE	Group 3	582
R. irregularis A2 3 MRE	Group 3	397
R. irregularis A2 3 MRE	Group 3	577
R. irregularis A2 3 MRE	Group 3	281
R. irregularis A2 3 MRE	Group 3	83
R. irregularis A2 3 MRE	Group 3	222
R. irregularis A2 3 MRE	Group 3	101
R. irregularis A2 3 MRE	Group 3	85
R. irregularis A2 3 MRE	Group 3	72
R. irregularis A2 3 MRE	Group 3	59
R. irregularis A2 3 MRE	Group 3	1809
R. irregularis A2 3 MRE	Group 3	303
R. irregularis A2 3 MRE	Group 3	92
R. irregularis A2 3 MRE	Group 3	227
R. irregularis A2 3 MRE	Group 3	87
R. irregularis A2 3 MRE	Group 3	78
R. irregularis A2 3 MRE	Group 3	80
R. irregularis A2 3 MRE	Group 3	202
R. irregularis A2 3 MRE	Group 3	233
R. irregularis A2 3 MRE	Group 3	555
R. irregularis A2 3 MRE	Group 3	294
R. irregularis A2 3 MRE	Group 3	322
R. irregularis A2 3 MRE	Group 3	190
R. irregularis A2 3 MRE	Group 3	231
R. irregularis A2 3 MRE	Group 3	174
R. irregularis A2 3 MRE	Group 3	118
R. irregularis A2 3 MRE	Group 3	141
R. irregularis A2 3 MRE	Group 3	268
R. irregularis A2 3 MRE	Group 3	726
R. irregularis A2 3 MRE	Group 3	568
R. irregularis A2 3 MRE	Group 3	418
R. irregularis A2 3 MRE	Group 3	138
R. irregularis A2 3 MRE	Group 3	237
R. irregularis A2 3 MRE	Group 3	270
R. irregularis A2 3 MRE	Group 3	340
R. irregularis A2 3 MRE	Group 3	254
R. irregularis A2 3 MRE	Group 3	94
R. irregularis A2 3 MRE	Group 3	106
R. irregularis A2 3 MRE	Group 3	72
R. irregularis A2 3 MRE	Group 3	246
R. irregularis A2 3 MRE	Group 3	318
R. irregularis A2 3 MRE	Group 3	647
R. irregularis A2 3 MRE	Group 3	513
R. irregularis A2 3 MRE	Group 3	289
R. irregularis A2 3 MRE	Group 3	402
R. irregularis A2 3 MRE	Group 3	457
R. irregularis A2 3 MRE	Group 3	638
R. irregularis A2 3 MRE	Group 3	336
R. irregularis A2 3 MRE	Group 3	157
R. irregularis A2 3 MRE	Group 3	156
R. irregularis A2 3 MRE	Group 3	104
R. irregularis A2 3 MRE	Group 3	226
R. irregularis A2 3 MRE	Group 3	1048
R. irregularis A2 3 MRE	Group 3	165
R. irregularis A2 3 MRE	Group 3	196
R. irregularis A2 3 MRE	Group 3	154
R. irregularis A2 3 MRE	Group 3	69
R. irregularis A2 3 MRE	Group 3	159
R. irregularis A2 3 MRE	Group 3	150
R. irregularis A2 3 MRE	Group 3	486
R. irregularis A2 3 MRE	Group 3	270
R. irregularis A2 3 MRE	Group 3	444
R. irregularis A2 3 MRE	Group 3	302
R. irregularis A2 3 MRE	Group 3	289
R. irregularis A2 3 MRE	Group 3	124
R. irregularis A2 3 MRE	Group 3	108
R. irregularis A2 3 MRE	Group 3	550
R. irregularis A2 3 MRE	Group 3	111
R. irregularis A2 3 MRE	Group 3	87
R. irregularis A2 3 MRE	Group 3	130
R. irregularis A2 3 MRE	Group 3	121
R. irregularis A2 3 MRE	Group 3	115
R. irregularis A2 3 MRE	Group 3	301
R. irregularis A2 3 MRE	Group 3	295
R. irregularis A2 3 MRE	Group 3	255
R. irregularis A2 3 MRE	Group 3	146
R. irregularis A2 3 MRE	Group 3	422
R. irregularis A2 3 MRE	Group 3	448
R. irregularis A2 3 MRE	Group 3	229
R. clarus NB112A MRE	Group 3	347
R. clarus NB112A MRE	Group 3	267
R. clarus NB112A MRE	Group 3	116
R. clarus NB112A MRE	Group 3	125
R. clarus NB112A MRE	Group 3	47
R. clarus NB112A MRE	Group 3	90
R. clarus NB112A MRE	Group 3	91
R. clarus NB112A MRE	Group 3	245
R. clarus NB112A MRE	Group 3	209
R. clarus NB112A MRE	Group 3	203
R. clarus NB112A MRE	Group 3	140
R. clarus NB112A MRE	Group 3	131
R. clarus NB112A MRE	Group 3	316
R. clarus NB112A MRE	Group 3	236
R. clarus NB112A MRE	Group 3	160
R. clarus NB112A MRE	Group 3	141
R. clarus NB112A MRE	Group 3	131
R. clarus NB112A MRE	Group 3	129
R. clarus NB112A MRE	Group 3	140
R. clarus NB112A MRE	Group 3	106
R. clarus NB112A MRE	Group 3	266
R. clarus NB112A MRE	Group 3	102
R. clarus NB112A MRE	Group 3	198
R. clarus NB112A MRE	Group 3	68
R. clarus NB112A MRE	Group 3	149
R. clarus NB112A MRE	Group 3	237
R. clarus NB112A MRE	Group 3	227
R. clarus NB112A MRE	Group 3	171
R. clarus NB112A MRE	Group 3	548
R. clarus NB112A MRE	Group 3	470
R. clarus NB112A MRE	Group 3	452
R. clarus NB112A MRE	Group 3	629
R. clarus NB112A MRE	Group 3	695
R. clarus NB112A MRE	Group 3	610
R. clarus NB112A MRE	Group 3	666
R. clarus NB112A MRE	Group 3	185
R. clarus NB112A MRE	Group 3	199
R. clarus NB112A MRE	Group 3	709
R. clarus NB112A MRE	Group 3	780
R. clarus NB112A MRE	Group 3	412
R. clarus NB112A MRE	Group 3	226
R. clarus NB112A MRE	Group 3	105
R. clarus NB112A MRE	Group 3	445
R. clarus NB112A MRE	Group 3	408
R. clarus NB112A MRE	Group 3	217
R. clarus NB112A MRE	Group 3	383
R. clarus NB112A MRE	Group 3	106
R. clarus NB112A MRE	Group 3	1912
R. clarus NB112A MRE	Group 3	577
R. clarus NB112A MRE	Group 3	292
R. clarus NB112A MRE	Group 3	506
R. clarus NB112A MRE	Group 3	958
R. clarus NB112A MRE	Group 3	569
R. clarus NB112A MRE	Group 3	569
R. clarus NB112A MRE	Group 3	423
R. clarus NB112A MRE	Group 3	104
R. clarus NB112A MRE	Group 3	114
R. clarus NB112A MRE	Group 3	1030
R. clarus NB112A MRE	Group 3	276
R. clarus NB112A MRE	Group 3	464
R. clarus NB112A MRE	Group 3	216
R. clarus NB112A MRE	Group 3	462
R. clarus NB112A MRE	Group 3	436
R. clarus NB112A MRE	Group 3	428
R. clarus NB112A MRE	Group 3	170
R. clarus NB112A MRE	Group 3	179
R. clarus NB112A MRE	Group 3	480
R. clarus NB112A MRE	Group 3	195
R. clarus NB112A MRE	Group 3	206
R. clarus NB112A MRE	Group 3	459
R. clarus NB112A MRE	Group 3	2205
R. clarus NB112A MRE	Group 3	254
R. clarus NB112A MRE	Group 3	219
R. clarus NB112A MRE	Group 3	120
R. clarus NB112A MRE	Group 3	84
R. clarus NB112A MRE	Group 3	143
R. clarus NB112A MRE	Group 3	84
R. clarus NB112A MRE	Group 3	184
R. clarus NB112A MRE	Group 3	130
R. clarus NB112A MRE	Group 3	175
R. clarus NB112A MRE	Group 3	74
R. clarus NB112A MRE	Group 3	144
R. clarus NB112A MRE	Group 3	59
R. clarus NB112A MRE	Group 3	349
R. clarus NB112A MRE	Group 3	598
R. clarus NB112A MRE	Group 3	428
R. clarus NB112A MRE	Group 3	123
R. clarus NB112A MRE	Group 3	472
R. clarus NB112A MRE	Group 3	133
R. clarus NB112A MRE	Group 3	182
R. clarus NB112A MRE	Group 3	67
R. clarus NB112A MRE	Group 3	213
R. clarus NB112A MRE	Group 3	337
R. clarus NB112A MRE	Group 3	44
R. clarus NB112A MRE	Group 3	245
R. clarus NB112A MRE	Group 3	390
R. clarus NB112A MRE	Group 3	504
R. clarus NB112A MRE	Group 3	89
R. clarus NB112A MRE	Group 3	315
R. clarus NB112A MRE	Group 3	63
R. clarus NB112A MRE	Group 3	293
R. clarus NB112A MRE	Group 3	166
R. clarus NB112A MRE	Group 3	163
R. clarus NB112A MRE	Group 3	324
R. clarus NB112A MRE	Group 3	167
R. clarus NB112A MRE	Group 3	63
R. clarus NB112A MRE	Group 3	203
R. clarus NB112A MRE	Group 3	104
R. clarus NB112A MRE	Group 3	47
R. clarus NB112A MRE	Group 3	44
R. clarus NB112A MRE	Group 3	1296
R. clarus NB112A MRE	Group 3	297
R. clarus NB112A MRE	Group 3	95
R. clarus NB112A MRE	Group 3	229
R. clarus NB112A MRE	Group 3	87
R. clarus NB112A MRE	Group 3	78
R. clarus NB112A MRE	Group 3	79
R. clarus NB112A MRE	Group 3	142
R. clarus NB112A MRE	Group 3	234
R. clarus NB112A MRE	Group 3	626
R. clarus NB112A MRE	Group 3	356
R. clarus NB112A MRE	Group 3	243
R. clarus NB112A MRE	Group 3	95
R. clarus NB112A MRE	Group 3	114
R. clarus NB112A MRE	Group 3	76
R. clarus NB112A MRE	Group 3	97
R. clarus NB112A MRE	Group 3	219
R. clarus NB112A MRE	Group 3	161
R. clarus NB112A MRE	Group 3	51
R. clarus NB112A MRE	Group 3	69
R. clarus NB112A MRE	Group 3	155
R. clarus NB112A MRE	Group 3	146
R. clarus NB112A MRE	Group 3	191
R. clarus NB112A MRE	Group 3	130
R. clarus NB112A MRE	Group 3	56
R. clarus NB112A MRE	Group 3	124
R. clarus NB112A MRE	Group 3	257
R. clarus NB112A MRE	Group 3	100
R. clarus NB112A MRE	Group 3	343
R. clarus NB112A MRE	Group 3	145
R. clarus NB112A MRE	Group 3	375
R. clarus NB112A MRE	Group 3	541
R. clarus NB112A MRE	Group 3	858
R. clarus NB112A MRE	Group 3	482
R. clarus NB112A MRE	Group 3	251
R. clarus NB112A MRE	Group 3	337
R. clarus NB112A MRE	Group 3	125
R. clarus NB112A MRE	Group 3	185
R. clarus NB112A MRE	Group 3	317
R. clarus NB112A MRE	Group 3	642
R. clarus NB112A MRE	Group 3	305
R. clarus NB112A MRE	Group 3	206
R. clarus NB112A MRE	Group 3	348
R. clarus NB112A MRE	Group 3	446
R. clarus NB112A MRE	Group 3	200
R. clarus NB112A MRE	Group 3	246
R. clarus NB112A MRE	Group 3	298
R. clarus NB112A MRE	Group 3	279
R. clarus NB112A MRE	Group 3	257
R. clarus NB112A MRE	Group 3	85
R. clarus NB112A MRE	Group 3	247
R. clarus NB112A MRE	Group 3	315
R. clarus NB112A MRE	Group 3	229
R. clarus NB112A MRE	Group 3	256
R. clarus NB112A MRE	Group 3	554
R. clarus NB112A MRE	Group 3	513
R. clarus NB112A MRE	Group 3	301
R. clarus NB112A MRE	Group 3	289
R. clarus NB112A MRE	Group 3	294
R. clarus NB112A MRE	Group 3	384
R. clarus NB112A MRE	Group 3	402
R. clarus NB112A MRE	Group 3	404
R. clarus NB112A MRE	Group 3	181
R. clarus NB112A MRE	Group 3	146
R. clarus NB112A MRE	Group 3	415
R. clarus NB112A MRE	Group 3	246
R. clarus NB112A MRE	Group 3	97
R. clarus NB112A MRE	Group 3	426
R. clarus NB112A MRE	Group 3	289
R. clarus NB112A MRE	Group 3	126
R. clarus NB112A MRE	Group 3	159
R. clarus NB112A MRE	Group 3	334
R. clarus NB112A MRE	Group 3	162
R. clarus NB112A MRE	Group 3	249
R. clarus NB112A MRE	Group 3	76
R. clarus NB112A MRE	Group 3	614
R. clarus NB112A MRE	Group 3	169
R. clarus NB112A MRE	Group 3	306
R. clarus NB112A MRE	Group 3	457
R. clarus NB112A MRE	Group 3	248
R. clarus NB112A MRE	Group 3	161
R. clarus NB112A MRE	Group 3	405
R. clarus NB112A MRE	Group 3	159
R. clarus NB112A MRE	Group 3	646
R. clarus NB112A MRE	Group 3	328
R. clarus NB112A MRE	Group 3	109
R. clarus NB112A MRE	Group 3	238
R. clarus NB112A MRE	Group 3	699
R. clarus NB112A MRE	Group 3	529
R. clarus NB112A MRE	Group 3	613
R. clarus NB112A MRE	Group 3	710
R. clarus NB112A MRE	Group 3	150

## Sheet: Supplementary_Figure_4
protein	species	category	type	length
gbaus27b_CDS_product_hypothetical_protein_1	Benniella erionia	B. erionia GbAus27B Hypothetical	hypothetical	99
gbaus27b_CDS_product_hypothetical_protein_2	Benniella erionia	B. erionia GbAus27B Hypothetical	hypothetical	36
gbaus27b_CDS_product_hypothetical_protein_3	Benniella erionia	B. erionia GbAus27B Hypothetical	hypothetical	69
gbaus27b_CDS_product_hypothetical_protein_4	Benniella erionia	B. erionia GbAus27B Hypothetical	hypothetical	139
gbaus27b_CDS_product_hypothetical_protein_5	Benniella erionia	B. erionia GbAus27B Hypothetical	hypothetical	49
gbaus27b_CDS_product_hypothetical_protein_6	Benniella erionia	B. erionia GbAus27B Hypothetical	hypothetical	58
gbaus27b_CDS_product_hypothetical_protein_7	Benniella erionia	B. erionia GbAus27B Hypothetical	hypothetical	74
gbaus27b_CDS_product_hypothetical_protein_8	Benniella erionia	B. erionia GbAus27B Hypothetical	hypothetical	70
gbaus27b_CDS_product_hypothetical_protein_9	Benniella erionia	B. erionia GbAus27B Hypothetical	hypothetical	228
gbaus27b_CDS_product_hypothetical_protein_10	Benniella erionia	B. erionia GbAus27B Hypothetical	hypothetical	138
gbaus27b_CDS_product_hypothetical_protein_11	Benniella erionia	B. erionia GbAus27B Hypothetical	hypothetical	93
gbaus27b_CDS_product_hypothetical_protein_12	Benniella erionia	B. erionia GbAus27B Hypothetical	hypothetical	62
gbaus27b_CDS_product_hypothetical_protein_13	Benniella erionia	B. erionia GbAus27B Hypothetical	hypothetical	102
gbaus27b_CDS_product_hypothetical_protein_14	Benniella erionia	B. erionia GbAus27B Hypothetical	hypothetical	76
gbaus27b_CDS_product_hypothetical_protein_15	Benniella erionia	B. erionia GbAus27B Hypothetical	hypothetical	202
gbaus27b_CDS_product_hypothetical_protein_16	Benniella erionia	B. erionia GbAus27B Hypothetical	hypothetical	107
gbaus27b_CDS_product_hypothetical_protein_17	Benniella erionia	B. erionia GbAus27B Hypothetical	hypothetical	119
gbaus27b_CDS_product_hypothetical_protein_18	Benniella erionia	B. erionia GbAus27B Hypothetical	hypothetical	63
gbaus27b_CDS_product_hypothetical_protein_19	Benniella erionia	B. erionia GbAus27B Hypothetical	hypothetical	129
gbaus27b_CDS_product_hypothetical_protein_20	Benniella erionia	B. erionia GbAus27B Hypothetical	hypothetical	234
gbaus27b_CDS_product_hypothetical_protein_21	Benniella erionia	B. erionia GbAus27B Hypothetical	hypothetical	56
gbaus27b_CDS_product_hypothetical_protein_22	Benniella erionia	B. erionia GbAus27B Hypothetical	hypothetical	80
gbaus27b_CDS_product_hypothetical_protein_23	Benniella erionia	B. erionia GbAus27B Hypothetical	hypothetical	32
gbaus27b_CDS_product_hypothetical_protein_24	Benniella erionia	B. erionia GbAus27B Hypothetical	hypothetical	36
gbaus27b_CDS_product_hypothetical_protein_25	Benniella erionia	B. erionia GbAus27B Hypothetical	hypothetical	99
gbaus27b_CDS_product_hypothetical_protein_26	Benniella erionia	B. erionia GbAus27B Hypothetical	hypothetical	94
gbaus27b_CDS_product_hypothetical_protein_27	Benniella erionia	B. erionia GbAus27B Hypothetical	hypothetical	119
gbaus27b_CDS_product_hypothetical_protein_28	Benniella erionia	B. erionia GbAus27B Hypothetical	hypothetical	94
gbaus27b_CDS_product_hypothetical_protein_29	Benniella erionia	B. erionia GbAus27B Hypothetical	hypothetical	118
gbaus27b_CDS_product_hypothetical_protein_30	Benniella erionia	B. erionia GbAus27B Hypothetical	hypothetical	113
gbaus27b_CDS_product_hypothetical_protein_31	Benniella erionia	B. erionia GbAus27B Hypothetical	hypothetical	1208
gbaus27b_CDS_product_hypothetical_protein_32	Benniella erionia	B. erionia GbAus27B Hypothetical	hypothetical	116
gbaus27b_CDS_product_hypothetical_protein_33	Benniella erionia	B. erionia GbAus27B Hypothetical	hypothetical	428
gbaus27b_CDS_product_hypothetical_protein_34	Benniella erionia	B. erionia GbAus27B Hypothetical	hypothetical	281
gbaus27b_CDS_product_hypothetical_protein_35	Benniella erionia	B. erionia GbAus27B Hypothetical	hypothetical	131
gbaus27b_CDS_product_hypothetical_protein_36	Benniella erionia	B. erionia GbAus27B Hypothetical	hypothetical	133
gbaus27b_CDS_product_hypothetical_protein_37	Benniella erionia	B. erionia GbAus27B Hypothetical	hypothetical	65
gbaus27b_CDS_product_hypothetical_protein_38	Benniella erionia	B. erionia GbAus27B Hypothetical	hypothetical	52
gbaus27b_CDS_product_hypothetical_protein_39	Benniella erionia	B. erionia GbAus27B Hypothetical	hypothetical	1103
gbaus27b_CDS_product_hypothetical_protein_40	Benniella erionia	B. erionia GbAus27B Hypothetical	hypothetical	663
gbaus27b_CDS_product_hypothetical_protein_41	Benniella erionia	B. erionia GbAus27B Hypothetical	hypothetical	390
gbaus27b_CDS_product_hypothetical_protein_42	Benniella erionia	B. erionia GbAus27B Hypothetical	hypothetical	72
gbaus27b_CDS_product_hypothetical_protein_43	Benniella erionia	B. erionia GbAus27B Hypothetical	hypothetical	106
gbaus27b_CDS_product_hypothetical_protein_44	Benniella erionia	B. erionia GbAus27B Hypothetical	hypothetical	403
gbaus27b_CDS_product_hypothetical_protein_45	Benniella erionia	B. erionia GbAus27B Hypothetical	hypothetical	147
gbaus27b_CDS_product_hypothetical_protein_46	Benniella erionia	B. erionia GbAus27B Hypothetical	hypothetical	261
gbaus27b_CDS_product_hypothetical_protein_47	Benniella erionia	B. erionia GbAus27B Hypothetical	hypothetical	172
gbaus27b_CDS_product_hypothetical_protein_48	Benniella erionia	B. erionia GbAus27B Hypothetical	hypothetical	546
gbaus27b_CDS_product_hypothetical_protein_49	Benniella erionia	B. erionia GbAus27B Hypothetical	hypothetical	91
gbaus27b_CDS_product_hypothetical_protein_50	Benniella erionia	B. erionia GbAus27B Hypothetical	hypothetical	110
gbaus27b_CDS_product_hypothetical_protein_51	Benniella erionia	B. erionia GbAus27B Hypothetical	hypothetical	82
gbaus27b_CDS_product_hypothetical_protein_52	Benniella erionia	B. erionia GbAus27B Hypothetical	hypothetical	214
gbaus27b_CDS_product_hypothetical_protein_53	Benniella erionia	B. erionia GbAus27B Hypothetical	hypothetical	318
gbaus27b_CDS_product_hypothetical_protein_54	Benniella erionia	B. erionia GbAus27B Hypothetical	hypothetical	51
gbaus27b_CDS_product_hypothetical_protein_55	Benniella erionia	B. erionia GbAus27B Hypothetical	hypothetical	109
gbaus27b_CDS_product_hypothetical_protein_56	Benniella erionia	B. erionia GbAus27B Hypothetical	hypothetical	89
gbaus27b_CDS_product_hypothetical_protein_57	Benniella erionia	B. erionia GbAus27B Hypothetical	hypothetical	193
gbaus27b_CDS_product_hypothetical_protein_58	Benniella erionia	B. erionia GbAus27B Hypothetical	hypothetical	80
gbaus27b_CDS_product_hypothetical_protein_59	Benniella erionia	B. erionia GbAus27B Hypothetical	hypothetical	164
gbaus27b_CDS_product_hypothetical_protein_60	Benniella erionia	B. erionia GbAus27B Hypothetical	hypothetical	441
gbaus27b_CDS_product_hypothetical_protein_61	Benniella erionia	B. erionia GbAus27B Hypothetical	hypothetical	178
gbaus27b_CDS_product_hypothetical_protein_62	Benniella erionia	B. erionia GbAus27B Hypothetical	hypothetical	397
gbaus27b_CDS_product_hypothetical_protein_63	Benniella erionia	B. erionia GbAus27B Hypothetical	hypothetical	215
gbaus27b_CDS_product_hypothetical_protein_64	Benniella erionia	B. erionia GbAus27B Hypothetical	hypothetical	87
gbaus27b_CDS_product_hypothetical_protein_65	Benniella erionia	B. erionia GbAus27B Hypothetical	hypothetical	128
gbaus27b_CDS_product_hypothetical_protein_66	Benniella erionia	B. erionia GbAus27B Hypothetical	hypothetical	121
gbaus27b_CDS_product_hypothetical_protein_67	Benniella erionia	B. erionia GbAus27B Hypothetical	hypothetical	67
gbaus27b_CDS_product_hypothetical_protein_68	Benniella erionia	B. erionia GbAus27B Hypothetical	hypothetical	338
gbaus27b_CDS_product_hypothetical_protein_69	Benniella erionia	B. erionia GbAus27B Hypothetical	hypothetical	124
gbaus27b_CDS_product_hypothetical_protein_70	Benniella erionia	B. erionia GbAus27B Hypothetical	hypothetical	96
gbaus27b_CDS_product_hypothetical_protein_71	Benniella erionia	B. erionia GbAus27B Hypothetical	hypothetical	59
gbaus27b_CDS_product_hypothetical_protein_72	Benniella erionia	B. erionia GbAus27B Hypothetical	hypothetical	112
gbaus27b_CDS_product_hypothetical_protein_73	Benniella erionia	B. erionia GbAus27B Hypothetical	hypothetical	92
gbaus27b_CDS_product_hypothetical_protein_74	Benniella erionia	B. erionia GbAus27B Hypothetical	hypothetical	111
gbaus27b_CDS_product_hypothetical_protein_75	Benniella erionia	B. erionia GbAus27B Hypothetical	hypothetical	80
gbaus27b_CDS_product_hypothetical_protein_76	Benniella erionia	B. erionia GbAus27B Hypothetical	hypothetical	112
gbaus27b_CDS_product_hypothetical_protein_77	Benniella erionia	B. erionia GbAus27B Hypothetical	hypothetical	129
gbaus27b_CDS_product_hypothetical_protein_78	Benniella erionia	B. erionia GbAus27B Hypothetical	hypothetical	101
gbaus27b_CDS_product_hypothetical_protein_79	Benniella erionia	B. erionia GbAus27B Hypothetical	hypothetical	50
gbaus27b_CDS_product_hypothetical_protein_80	Benniella erionia	B. erionia GbAus27B Hypothetical	hypothetical	180
gbaus27b_CDS_product_hypothetical_protein_81	Benniella erionia	B. erionia GbAus27B Hypothetical	hypothetical	78
gbaus27b_CDS_product_hypothetical_protein_82	Benniella erionia	B. erionia GbAus27B Hypothetical	hypothetical	1094
gbaus27b_CDS_product_hypothetical_protein_83	Benniella erionia	B. erionia GbAus27B Hypothetical	hypothetical	90
gbaus27b_CDS_product_hypothetical_protein_84	Benniella erionia	B. erionia GbAus27B Hypothetical	hypothetical	61
gbaus27b_CDS_product_hypothetical_protein_85	Benniella erionia	B. erionia GbAus27B Hypothetical	hypothetical	122
gbaus27b_CDS_product_hypothetical_protein_86	Benniella erionia	B. erionia GbAus27B Hypothetical	hypothetical	107
gbaus27b_CDS_product_hypothetical_protein_87	Benniella erionia	B. erionia GbAus27B Hypothetical	hypothetical	249
gbaus27b_CDS_product_hypothetical_protein_88	Benniella erionia	B. erionia GbAus27B Hypothetical	hypothetical	154
gbaus27b_CDS_product_hypothetical_protein_89	Benniella erionia	B. erionia GbAus27B Hypothetical	hypothetical	49
gbaus27b_CDS_product_hypothetical_protein_90	Benniella erionia	B. erionia GbAus27B Hypothetical	hypothetical	192
gbaus27b_CDS_product_hypothetical_protein_91	Benniella erionia	B. erionia GbAus27B Hypothetical	hypothetical	91
gbaus27b_CDS_product_hypothetical_protein_92	Benniella erionia	B. erionia GbAus27B Hypothetical	hypothetical	122
gbaus27b_CDS_product_hypothetical_protein_93	Benniella erionia	B. erionia GbAus27B Hypothetical	hypothetical	88
gbaus27b_CDS_product_hypothetical_protein_94	Benniella erionia	B. erionia GbAus27B Hypothetical	hypothetical	161
gbaus27b_CDS_product_hypothetical_protein_95	Benniella erionia	B. erionia GbAus27B Hypothetical	hypothetical	120
gbaus27b_CDS_product_hypothetical_protein_96	Benniella erionia	B. erionia GbAus27B Hypothetical	hypothetical	181
gbaus27b_CDS_product_hypothetical_protein_97	Benniella erionia	B. erionia GbAus27B Hypothetical	hypothetical	76
gbaus27b_CDS_product_hypothetical_protein_98	Benniella erionia	B. erionia GbAus27B Hypothetical	hypothetical	304
gbaus27b_CDS_product_hypothetical_protein_99	Benniella erionia	B. erionia GbAus27B Hypothetical	hypothetical	29
gbaus27b_CDS_product_hypothetical_protein_100	Benniella erionia	B. erionia GbAus27B Hypothetical	hypothetical	96
gbaus27b_CDS_product_hypothetical_protein_101	Benniella erionia	B. erionia GbAus27B Hypothetical	hypothetical	59
gbaus27b_CDS_product_hypothetical_protein_102	Benniella erionia	B. erionia GbAus27B Hypothetical	hypothetical	57
gbaus27b_CDS_product_hypothetical_protein_103	Benniella erionia	B. erionia GbAus27B Hypothetical	hypothetical	128
gbaus27b_CDS_product_hypothetical_protein_104	Benniella erionia	B. erionia GbAus27B Hypothetical	hypothetical	101
gbaus27b_CDS_product_hypothetical_protein_105	Benniella erionia	B. erionia GbAus27B Hypothetical	hypothetical	46
gbaus27b_CDS_product_hypothetical_protein_106	Benniella erionia	B. erionia GbAus27B Hypothetical	hypothetical	60
gbaus27b_CDS_product_hypothetical_protein_107	Benniella erionia	B. erionia GbAus27B Hypothetical	hypothetical	68
gbaus27b_CDS_product_hypothetical_protein_108	Benniella erionia	B. erionia GbAus27B Hypothetical	hypothetical	81
gbaus27b_CDS_product_hypothetical_protein_109	Benniella erionia	B. erionia GbAus27B Hypothetical	hypothetical	72
gbaus27b_CDS_product_hypothetical_protein_110	Benniella erionia	B. erionia GbAus27B Hypothetical	hypothetical	43
gbaus27b_CDS_product_hypothetical_protein_111	Benniella erionia	B. erionia GbAus27B Hypothetical	hypothetical	32
gbaus27b_CDS_product_hypothetical_protein_112	Benniella erionia	B. erionia GbAus27B Hypothetical	hypothetical	95
gbaus27b_CDS_product_hypothetical_protein_113	Benniella erionia	B. erionia GbAus27B Hypothetical	hypothetical	82
gbaus27b_CDS_product_hypothetical_protein_114	Benniella erionia	B. erionia GbAus27B Hypothetical	hypothetical	142
gbaus27b_CDS_product_hypothetical_protein_115	Benniella erionia	B. erionia GbAus27B Hypothetical	hypothetical	115
gbaus27b_CDS_product_hypothetical_protein_116	Benniella erionia	B. erionia GbAus27B Hypothetical	hypothetical	100
gbaus27b_CDS_product_hypothetical_protein_117	Benniella erionia	B. erionia GbAus27B Hypothetical	hypothetical	96
gbaus27b_CDS_product_hypothetical_protein_118	Benniella erionia	B. erionia GbAus27B Hypothetical	hypothetical	173
gbaus27b_CDS_product_hypothetical_protein_119	Benniella erionia	B. erionia GbAus27B Hypothetical	hypothetical	125
gbaus27b_CDS_product_hypothetical_protein_120	Benniella erionia	B. erionia GbAus27B Hypothetical	hypothetical	136
gbaus27b_CDS_product_hypothetical_protein_121	Benniella erionia	B. erionia GbAus27B Hypothetical	hypothetical	95
gbaus27b_CDS_product_hypothetical_protein_122	Benniella erionia	B. erionia GbAus27B Hypothetical	hypothetical	45
gbaus27b_CDS_product_hypothetical_protein_123	Benniella erionia	B. erionia GbAus27B Hypothetical	hypothetical	59
gbaus27b_CDS_product_hypothetical_protein_124	Benniella erionia	B. erionia GbAus27B Hypothetical	hypothetical	202
gbaus27b_CDS_product_hypothetical_protein_125	Benniella erionia	B. erionia GbAus27B Hypothetical	hypothetical	112
gbaus27b_CDS_product_hypothetical_protein_126	Benniella erionia	B. erionia GbAus27B Hypothetical	hypothetical	137
gbaus27b_CDS_product_hypothetical_protein_127	Benniella erionia	B. erionia GbAus27B Hypothetical	hypothetical	36
gbaus27b_CDS_product_hypothetical_protein_128	Benniella erionia	B. erionia GbAus27B Hypothetical	hypothetical	80
gbaus27b_CDS_product_hypothetical_protein_129	Benniella erionia	B. erionia GbAus27B Hypothetical	hypothetical	52
gbaus27b_CDS_product_hypothetical_protein_130	Benniella erionia	B. erionia GbAus27B Hypothetical	hypothetical	129
gbaus27b_CDS_product_hypothetical_protein_131	Benniella erionia	B. erionia GbAus27B Hypothetical	hypothetical	41
gbaus27b_CDS_product_hypothetical_protein_132	Benniella erionia	B. erionia GbAus27B Hypothetical	hypothetical	64
gbaus27b_CDS_product_hypothetical_protein_133	Benniella erionia	B. erionia GbAus27B Hypothetical	hypothetical	53
gbaus27b_CDS_product_hypothetical_protein_134	Benniella erionia	B. erionia GbAus27B Hypothetical	hypothetical	116
gbaus27b_CDS_product_hypothetical_protein_135	Benniella erionia	B. erionia GbAus27B Hypothetical	hypothetical	65
gbaus27b_CDS_product_hypothetical_protein_136	Benniella erionia	B. erionia GbAus27B Hypothetical	hypothetical	113
gbaus27b_CDS_product_hypothetical_protein_137	Benniella erionia	B. erionia GbAus27B Hypothetical	hypothetical	90
gbaus27b_CDS_product_hypothetical_protein_138	Benniella erionia	B. erionia GbAus27B Hypothetical	hypothetical	56
gbaus27b_CDS_product_hypothetical_protein_139	Benniella erionia	B. erionia GbAus27B Hypothetical	hypothetical	161
gbaus27b_CDS_product_hypothetical_protein_140	Benniella erionia	B. erionia GbAus27B Hypothetical	hypothetical	126
gbaus27b_CDS_product_hypothetical_protein_141	Benniella erionia	B. erionia GbAus27B Hypothetical	hypothetical	62
gbaus27b_CDS_product_hypothetical_protein_142	Benniella erionia	B. erionia GbAus27B Hypothetical	hypothetical	75
gbaus27b_CDS_product_hypothetical_protein_143	Benniella erionia	B. erionia GbAus27B Hypothetical	hypothetical	175
gbaus27b_CDS_product_hypothetical_protein_144	Benniella erionia	B. erionia GbAus27B Hypothetical	hypothetical	69
gbaus27b_CDS_product_hypothetical_protein_145	Benniella erionia	B. erionia GbAus27B Hypothetical	hypothetical	382
gbaus27b_CDS_product_hypothetical_protein_146	Benniella erionia	B. erionia GbAus27B Hypothetical	hypothetical	98
gbaus27b_CDS_product_hypothetical_protein_147	Benniella erionia	B. erionia GbAus27B Hypothetical	hypothetical	594
gbaus27b_CDS_product_hypothetical_protein_148	Benniella erionia	B. erionia GbAus27B Hypothetical	hypothetical	171
gbaus27b_CDS_product_hypothetical_protein_149	Benniella erionia	B. erionia GbAus27B Hypothetical	hypothetical	305
gbaus27b_CDS_product_hypothetical_protein_150	Benniella erionia	B. erionia GbAus27B Hypothetical	hypothetical	143
gbaus27b_CDS_product_hypothetical_protein_151	Benniella erionia	B. erionia GbAus27B Hypothetical	hypothetical	121
gbaus27b_CDS_product_hypothetical_protein_152	Benniella erionia	B. erionia GbAus27B Hypothetical	hypothetical	230
gbaus27b_CDS_product_hypothetical_protein_153	Benniella erionia	B. erionia GbAus27B Hypothetical	hypothetical	45
gbaus27b_CDS_product_hypothetical_protein_154	Benniella erionia	B. erionia GbAus27B Hypothetical	hypothetical	45
gbaus27b_CDS_product_hypothetical_protein_155	Benniella erionia	B. erionia GbAus27B Hypothetical	hypothetical	118
gbaus27b_CDS_product_hypothetical_protein_156	Benniella erionia	B. erionia GbAus27B Hypothetical	hypothetical	240
gbaus27b_CDS_product_hypothetical_protein_157	Benniella erionia	B. erionia GbAus27B Hypothetical	hypothetical	65
gbaus27b_CDS_product_hypothetical_protein_158	Benniella erionia	B. erionia GbAus27B Hypothetical	hypothetical	317
gbaus27b_CDS_product_hypothetical_protein_159	Benniella erionia	B. erionia GbAus27B Hypothetical	hypothetical	107
gbaus27b_CDS_product_hypothetical_protein_160	Benniella erionia	B. erionia GbAus27B Hypothetical	hypothetical	187
gbaus27b_CDS_product_hypothetical_protein_161	Benniella erionia	B. erionia GbAus27B Hypothetical	hypothetical	80
gbaus27b_CDS_product_hypothetical_protein_162	Benniella erionia	B. erionia GbAus27B Hypothetical	hypothetical	70
gbaus27b_CDS_product_hypothetical_protein_163	Benniella erionia	B. erionia GbAus27B Hypothetical	hypothetical	74
gbaus27b_CDS_product_hypothetical_protein_164	Benniella erionia	B. erionia GbAus27B Hypothetical	hypothetical	125
gbaus27b_CDS_product_hypothetical_protein_165	Benniella erionia	B. erionia GbAus27B Hypothetical	hypothetical	93
gbaus27b_CDS_product_hypothetical_protein_166	Benniella erionia	B. erionia GbAus27B Hypothetical	hypothetical	93
gbaus27b_CDS_product_hypothetical_protein_167	Benniella erionia	B. erionia GbAus27B Hypothetical	hypothetical	54
gbaus27b_CDS_product_hypothetical_protein_168	Benniella erionia	B. erionia GbAus27B Hypothetical	hypothetical	114
gbaus27b_CDS_product_hypothetical_protein_169	Benniella erionia	B. erionia GbAus27B Hypothetical	hypothetical	50
gbaus27b_CDS_product_hypothetical_protein_170	Benniella erionia	B. erionia GbAus27B Hypothetical	hypothetical	96
gbaus27b_CDS_product_hypothetical_protein_171	Benniella erionia	B. erionia GbAus27B Hypothetical	hypothetical	45
gbaus27b_CDS_product_hypothetical_protein_172	Benniella erionia	B. erionia GbAus27B Hypothetical	hypothetical	33
gbaus27b_CDS_product_hypothetical_protein_173	Benniella erionia	B. erionia GbAus27B Hypothetical	hypothetical	93
gbaus27b_CDS_product_hypothetical_protein_174	Benniella erionia	B. erionia GbAus27B Hypothetical	hypothetical	299
gbaus27b_CDS_product_hypothetical_protein_175	Benniella erionia	B. erionia GbAus27B Hypothetical	hypothetical	90
gbaus27b_CDS_product_hypothetical_protein_176	Benniella erionia	B. erionia GbAus27B Hypothetical	hypothetical	211
gbaus27b_CDS_product_hypothetical_protein_177	Benniella erionia	B. erionia GbAus27B Hypothetical	hypothetical	47
gbaus27b_CDS_product_hypothetical_protein_178	Benniella erionia	B. erionia GbAus27B Hypothetical	hypothetical	64
gbaus27b_CDS_product_hypothetical_protein_179	Benniella erionia	B. erionia GbAus27B Hypothetical	hypothetical	212
gbaus27b_CDS_product_hypothetical_protein_180	Benniella erionia	B. erionia GbAus27B Hypothetical	hypothetical	89
gbaus27b_CDS_product_hypothetical_protein_181	Benniella erionia	B. erionia GbAus27B Hypothetical	hypothetical	118
gbaus27b_CDS_product_hypothetical_protein_182	Benniella erionia	B. erionia GbAus27B Hypothetical	hypothetical	115
gbaus27b_CDS_product_hypothetical_protein_183	Benniella erionia	B. erionia GbAus27B Hypothetical	hypothetical	160
gbaus27b_CDS_product_hypothetical_protein_184	Benniella erionia	B. erionia GbAus27B Hypothetical	hypothetical	180
gbaus27b_CDS_product_hypothetical_protein_185	Benniella erionia	B. erionia GbAus27B Hypothetical	hypothetical	56
gbaus27b_CDS_product_hypothetical_protein_186	Benniella erionia	B. erionia GbAus27B Hypothetical	hypothetical	49
gbaus27b_CDS_product_hypothetical_protein_187	Benniella erionia	B. erionia GbAus27B Hypothetical	hypothetical	644
gbaus27b_CDS_product_hypothetical_protein_188	Benniella erionia	B. erionia GbAus27B Hypothetical	hypothetical	325
gbaus27b_CDS_product_hypothetical_protein_189	Benniella erionia	B. erionia GbAus27B Hypothetical	hypothetical	131
gbaus27b_CDS_product_hypothetical_protein_190	Benniella erionia	B. erionia GbAus27B Hypothetical	hypothetical	114
gbaus27b_CDS_product_hypothetical_protein_191	Benniella erionia	B. erionia GbAus27B Hypothetical	hypothetical	33
gbaus27b_CDS_product_hypothetical_protein_192	Benniella erionia	B. erionia GbAus27B Hypothetical	hypothetical	77
gbaus27b_CDS_product_hypothetical_protein_193	Benniella erionia	B. erionia GbAus27B Hypothetical	hypothetical	67
gbaus27b_CDS_product_hypothetical_protein_194	Benniella erionia	B. erionia GbAus27B Hypothetical	hypothetical	78
gbaus27b_CDS_product_hypothetical_protein_195	Benniella erionia	B. erionia GbAus27B Hypothetical	hypothetical	46
gbaus27b_CDS_product_hypothetical_protein_196	Benniella erionia	B. erionia GbAus27B Hypothetical	hypothetical	108
gbaus27b_CDS_product_hypothetical_protein_197	Benniella erionia	B. erionia GbAus27B Hypothetical	hypothetical	54
gbaus27b_CDS_product_hypothetical_protein_198	Benniella erionia	B. erionia GbAus27B Hypothetical	hypothetical	65
gbaus27b_CDS_product_hypothetical_protein_199	Benniella erionia	B. erionia GbAus27B Hypothetical	hypothetical	265
gbaus27b_CDS_product_hypothetical_protein_200	Benniella erionia	B. erionia GbAus27B Hypothetical	hypothetical	190
gbaus27b_CDS_product_hypothetical_protein_201	Benniella erionia	B. erionia GbAus27B Hypothetical	hypothetical	95
gbaus27b_CDS_product_hypothetical_protein_202	Benniella erionia	B. erionia GbAus27B Hypothetical	hypothetical	50
gbaus27b_CDS_product_hypothetical_protein_203	Benniella erionia	B. erionia GbAus27B Hypothetical	hypothetical	182
gbaus27b_CDS_product_hypothetical_protein_204	Benniella erionia	B. erionia GbAus27B Hypothetical	hypothetical	62
gbaus27b_CDS_product_hypothetical_protein_205	Benniella erionia	B. erionia GbAus27B Hypothetical	hypothetical	268
gbaus27b_CDS_product_hypothetical_protein_206	Benniella erionia	B. erionia GbAus27B Hypothetical	hypothetical	151
gbaus27b_CDS_product_hypothetical_protein_207	Benniella erionia	B. erionia GbAus27B Hypothetical	hypothetical	322
gbaus27b_CDS_product_hypothetical_protein_208	Benniella erionia	B. erionia GbAus27B Hypothetical	hypothetical	264
gbaus27b_CDS_product_hypothetical_protein_209	Benniella erionia	B. erionia GbAus27B Hypothetical	hypothetical	172
gbaus27b_CDS_product_hypothetical_protein_210	Benniella erionia	B. erionia GbAus27B Hypothetical	hypothetical	108
gbaus27b_CDS_product_hypothetical_protein_211	Benniella erionia	B. erionia GbAus27B Hypothetical	hypothetical	41
gbaus27b_CDS_product_hypothetical_protein_212	Benniella erionia	B. erionia GbAus27B Hypothetical	hypothetical	233
gbaus27b_CDS_product_hypothetical_protein_213	Benniella erionia	B. erionia GbAus27B Hypothetical	hypothetical	166
gbaus27b_CDS_product_hypothetical_protein_214	Benniella erionia	B. erionia GbAus27B Hypothetical	hypothetical	517
gbaus27b_CDS_product_hypothetical_protein_215	Benniella erionia	B. erionia GbAus27B Hypothetical	hypothetical	215
gbaus27b_CDS_product_hypothetical_protein_216	Benniella erionia	B. erionia GbAus27B Hypothetical	hypothetical	83
gbaus27b_CDS_product_hypothetical_protein_217	Benniella erionia	B. erionia GbAus27B Hypothetical	hypothetical	47
gbaus27b_CDS_product_hypothetical_protein_218	Benniella erionia	B. erionia GbAus27B Hypothetical	hypothetical	168
gbaus27b_CDS_product_hypothetical_protein_219	Benniella erionia	B. erionia GbAus27B Hypothetical	hypothetical	32
gbaus27b_CDS_product_hypothetical_protein_220	Benniella erionia	B. erionia GbAus27B Hypothetical	hypothetical	48
gbaus27b_CDS_product_hypothetical_protein_221	Benniella erionia	B. erionia GbAus27B Hypothetical	hypothetical	896
gbaus27b_CDS_product_hypothetical_protein_222	Benniella erionia	B. erionia GbAus27B Hypothetical	hypothetical	157
gbaus27b_CDS_product_hypothetical_protein_223	Benniella erionia	B. erionia GbAus27B Hypothetical	hypothetical	36
gbaus27b_CDS_product_hypothetical_protein_224	Benniella erionia	B. erionia GbAus27B Hypothetical	hypothetical	32
gbaus27b_CDS_product_hypothetical_protein_225	Benniella erionia	B. erionia GbAus27B Hypothetical	hypothetical	144
gbaus27b_CDS_product_hypothetical_protein_226	Benniella erionia	B. erionia GbAus27B Hypothetical	hypothetical	29
gbaus27b_CDS_product_hypothetical_protein_227	Benniella erionia	B. erionia GbAus27B Hypothetical	hypothetical	40
gbaus27b_CDS_product_hypothetical_protein_228	Benniella erionia	B. erionia GbAus27B Hypothetical	hypothetical	41
gbaus27b_CDS_product_hypothetical_protein_229	Benniella erionia	B. erionia GbAus27B Hypothetical	hypothetical	252
gbaus27b_CDS_product_hypothetical_protein_230	Benniella erionia	B. erionia GbAus27B Hypothetical	hypothetical	50
gbaus27b_CDS_product_hypothetical_protein_231	Benniella erionia	B. erionia GbAus27B Hypothetical	hypothetical	90
gbaus27b_CDS_product_hypothetical_protein_232	Benniella erionia	B. erionia GbAus27B Hypothetical	hypothetical	352
gbaus27b_CDS_product_hypothetical_protein_233	Benniella erionia	B. erionia GbAus27B Hypothetical	hypothetical	322
gbaus27b_CDS_product_hypothetical_protein_234	Benniella erionia	B. erionia GbAus27B Hypothetical	hypothetical	202
gbaus27b_CDS_product_hypothetical_protein_235	Benniella erionia	B. erionia GbAus27B Hypothetical	hypothetical	357
gbaus27b_CDS_product_hypothetical_protein_236	Benniella erionia	B. erionia GbAus27B Hypothetical	hypothetical	102
gbaus27b_CDS_product_hypothetical_protein_237	Benniella erionia	B. erionia GbAus27B Hypothetical	hypothetical	168
gbaus27b_CDS_product_hypothetical_protein_238	Benniella erionia	B. erionia GbAus27B Hypothetical	hypothetical	200
gbaus27b_CDS_product_hypothetical_protein_239	Benniella erionia	B. erionia GbAus27B Hypothetical	hypothetical	110
gbaus27b_CDS_product_hypothetical_protein_240	Benniella erionia	B. erionia GbAus27B Hypothetical	hypothetical	61
gbaus27b_CDS_product_hypothetical_protein_241	Benniella erionia	B. erionia GbAus27B Hypothetical	hypothetical	100
gbaus27b_CDS_product_hypothetical_protein_242	Benniella erionia	B. erionia GbAus27B Hypothetical	hypothetical	77
gbaus27b_CDS_product_hypothetical_protein_243	Benniella erionia	B. erionia GbAus27B Hypothetical	hypothetical	62
gbaus27b_CDS_product_hypothetical_protein_244	Benniella erionia	B. erionia GbAus27B Hypothetical	hypothetical	44
gbaus27b_CDS_product_hypothetical_protein_245	Benniella erionia	B. erionia GbAus27B Hypothetical	hypothetical	49
gbaus27b_CDS_product_hypothetical_protein_246	Benniella erionia	B. erionia GbAus27B Hypothetical	hypothetical	87
gbaus27b_CDS_product_hypothetical_protein_247	Benniella erionia	B. erionia GbAus27B Hypothetical	hypothetical	121
gbaus27b_CDS_product_hypothetical_protein_248	Benniella erionia	B. erionia GbAus27B Hypothetical	hypothetical	69
gbaus27b_CDS_product_hypothetical_protein_249	Benniella erionia	B. erionia GbAus27B Hypothetical	hypothetical	363
gbaus27b_CDS_product_hypothetical_protein_250	Benniella erionia	B. erionia GbAus27B Hypothetical	hypothetical	111
gbaus27b_CDS_product_hypothetical_protein_251	Benniella erionia	B. erionia GbAus27B Hypothetical	hypothetical	59
gbaus27b_CDS_product_hypothetical_protein_252	Benniella erionia	B. erionia GbAus27B Hypothetical	hypothetical	147
gbaus27b_CDS_product_hypothetical_protein_253	Benniella erionia	B. erionia GbAus27B Hypothetical	hypothetical	94
gbaus27b_CDS_product_hypothetical_protein_254	Benniella erionia	B. erionia GbAus27B Hypothetical	hypothetical	92
gbaus27b_CDS_product_hypothetical_protein_255	Benniella erionia	B. erionia GbAus27B Hypothetical	hypothetical	96
gbaus27b_CDS_product_hypothetical_protein_256	Benniella erionia	B. erionia GbAus27B Hypothetical	hypothetical	76
gbaus27b_CDS_product_hypothetical_protein_257	Benniella erionia	B. erionia GbAus27B Hypothetical	hypothetical	185
gbaus27b_CDS_product_hypothetical_protein_258	Benniella erionia	B. erionia GbAus27B Hypothetical	hypothetical	110
gbaus27b_CDS_product_hypothetical_protein_259	Benniella erionia	B. erionia GbAus27B Hypothetical	hypothetical	309
gbaus27b_CDS_product_hypothetical_protein_260	Benniella erionia	B. erionia GbAus27B Hypothetical	hypothetical	334
gbaus27b_CDS_product_hypothetical_protein_261	Benniella erionia	B. erionia GbAus27B Hypothetical	hypothetical	76
gbaus27b_CDS_product_hypothetical_protein_262	Benniella erionia	B. erionia GbAus27B Hypothetical	hypothetical	369
gbaus27b_CDS_product_hypothetical_protein_263	Benniella erionia	B. erionia GbAus27B Hypothetical	hypothetical	149
gbaus27b_CDS_product_hypothetical_protein_264	Benniella erionia	B. erionia GbAus27B Hypothetical	hypothetical	161
gbaus27b_CDS_product_hypothetical_protein_265	Benniella erionia	B. erionia GbAus27B Hypothetical	hypothetical	163
gbaus27b_CDS_product_hypothetical_protein_266	Benniella erionia	B. erionia GbAus27B Hypothetical	hypothetical	65
gbaus27b_CDS_product_hypothetical_protein_267	Benniella erionia	B. erionia GbAus27B Hypothetical	hypothetical	702
gbaus27b_CDS_product_hypothetical_protein_268	Benniella erionia	B. erionia GbAus27B Hypothetical	hypothetical	249
gbaus27b_CDS_product_hypothetical_protein_269	Benniella erionia	B. erionia GbAus27B Hypothetical	hypothetical	148
gbaus27b_CDS_product_hypothetical_protein_270	Benniella erionia	B. erionia GbAus27B Hypothetical	hypothetical	625
gbaus27b_CDS_product_hypothetical_protein_271	Benniella erionia	B. erionia GbAus27B Hypothetical	hypothetical	184
gbaus27b_CDS_product_hypothetical_protein_272	Benniella erionia	B. erionia GbAus27B Hypothetical	hypothetical	46
gbaus27b_CDS_product_hypothetical_protein_273	Benniella erionia	B. erionia GbAus27B Hypothetical	hypothetical	105
gbaus27b_CDS_product_hypothetical_protein_274	Benniella erionia	B. erionia GbAus27B Hypothetical	hypothetical	338
gbaus27b_CDS_product_hypothetical_protein_275	Benniella erionia	B. erionia GbAus27B Hypothetical	hypothetical	263
gbaus27b_CDS_product_hypothetical_protein_276	Benniella erionia	B. erionia GbAus27B Hypothetical	hypothetical	95
gbaus27b_CDS_product_hypothetical_protein_277	Benniella erionia	B. erionia GbAus27B Hypothetical	hypothetical	122
gbaus27b_CDS_product_hypothetical_protein_278	Benniella erionia	B. erionia GbAus27B Hypothetical	hypothetical	85
gbaus27b_CDS_product_hypothetical_protein_279	Benniella erionia	B. erionia GbAus27B Hypothetical	hypothetical	614
gbaus27b_CDS_product_hypothetical_protein_280	Benniella erionia	B. erionia GbAus27B Hypothetical	hypothetical	148
gbaus27b_CDS_product_hypothetical_protein_281	Benniella erionia	B. erionia GbAus27B Hypothetical	hypothetical	110
gbaus27b_CDS_product_hypothetical_protein_282	Benniella erionia	B. erionia GbAus27B Hypothetical	hypothetical	677
gbaus27b_CDS_product_hypothetical_protein_283	Benniella erionia	B. erionia GbAus27B Hypothetical	hypothetical	133
gbaus27b_CDS_product_hypothetical_protein_284	Benniella erionia	B. erionia GbAus27B Hypothetical	hypothetical	89
gbaus27b_CDS_product_hypothetical_protein_285	Benniella erionia	B. erionia GbAus27B Hypothetical	hypothetical	687
gbaus27b_CDS_product_hypothetical_protein_286	Benniella erionia	B. erionia GbAus27B Hypothetical	hypothetical	103
gbaus27b_CDS_product_hypothetical_protein_287	Benniella erionia	B. erionia GbAus27B Hypothetical	hypothetical	135
gbaus27b_CDS_product_hypothetical_protein_288	Benniella erionia	B. erionia GbAus27B Hypothetical	hypothetical	246
gbaus27b_CDS_product_hypothetical_protein_289	Benniella erionia	B. erionia GbAus27B Hypothetical	hypothetical	297
gbaus27b_CDS_product_hypothetical_protein_290	Benniella erionia	B. erionia GbAus27B Hypothetical	hypothetical	174
gbaus27b_CDS_product_hypothetical_protein_291	Benniella erionia	B. erionia GbAus27B Hypothetical	hypothetical	149
gbaus27b_CDS_product_hypothetical_protein_292	Benniella erionia	B. erionia GbAus27B Hypothetical	hypothetical	92
gbaus27b_CDS_product_hypothetical_protein_293	Benniella erionia	B. erionia GbAus27B Hypothetical	hypothetical	99
gbaus27b_CDS_product_hypothetical_protein_294	Benniella erionia	B. erionia GbAus27B Hypothetical	hypothetical	33
gbaus27b_CDS_product_hypothetical_protein_295	Benniella erionia	B. erionia GbAus27B Hypothetical	hypothetical	148
gbaus27b_CDS_product_hypothetical_protein_296	Benniella erionia	B. erionia GbAus27B Hypothetical	hypothetical	80
gbaus27b_CDS_product_hypothetical_protein_297	Benniella erionia	B. erionia GbAus27B Hypothetical	hypothetical	44
gbaus27b_CDS_product_hypothetical_protein_298	Benniella erionia	B. erionia GbAus27B Hypothetical	hypothetical	103
gbaus27b_CDS_product_hypothetical_protein_299	Benniella erionia	B. erionia GbAus27B Hypothetical	hypothetical	48
gbaus27b_CDS_product_hypothetical_protein_300	Benniella erionia	B. erionia GbAus27B Hypothetical	hypothetical	110
gbaus27b_CDS_product_hypothetical_protein_301	Benniella erionia	B. erionia GbAus27B Hypothetical	hypothetical	494
gbaus27b_CDS_product_hypothetical_protein_302	Benniella erionia	B. erionia GbAus27B Hypothetical	hypothetical	345
gbaus27b_CDS_product_hypothetical_protein_303	Benniella erionia	B. erionia GbAus27B Hypothetical	hypothetical	2310
gbaus27b_CDS_product_hypothetical_protein_304	Benniella erionia	B. erionia GbAus27B Hypothetical	hypothetical	139
gbaus27b_CDS_product_hypothetical_protein_305	Benniella erionia	B. erionia GbAus27B Hypothetical	hypothetical	146
gbaus27b_CDS_product_hypothetical_protein_306	Benniella erionia	B. erionia GbAus27B Hypothetical	hypothetical	89
gbaus27b_CDS_product_hypothetical_protein_307	Benniella erionia	B. erionia GbAus27B Hypothetical	hypothetical	110
gbaus27b_CDS_product_hypothetical_protein_308	Benniella erionia	B. erionia GbAus27B Hypothetical	hypothetical	61
gbaus27b_CDS_product_hypothetical_protein_309	Benniella erionia	B. erionia GbAus27B Hypothetical	hypothetical	593
gbaus27b_CDS_product_hypothetical_protein_310	Benniella erionia	B. erionia GbAus27B Hypothetical	hypothetical	434
gbaus27b_CDS_product_hypothetical_protein_311	Benniella erionia	B. erionia GbAus27B Hypothetical	hypothetical	320
gbaus27b_CDS_product_hypothetical_protein_312	Benniella erionia	B. erionia GbAus27B Hypothetical	hypothetical	71
gbaus27b_CDS_product_hypothetical_protein_313	Benniella erionia	B. erionia GbAus27B Hypothetical	hypothetical	67
gbaus27b_CDS_product_hypothetical_protein_314	Benniella erionia	B. erionia GbAus27B Hypothetical	hypothetical	49
gbaus27b_CDS_product_hypothetical_protein_315	Benniella erionia	B. erionia GbAus27B Hypothetical	hypothetical	73
gbaus27b_CDS_product_hypothetical_protein_316	Benniella erionia	B. erionia GbAus27B Hypothetical	hypothetical	594
gbaus27b_CDS_product_hypothetical_protein_317	Benniella erionia	B. erionia GbAus27B Hypothetical	hypothetical	75
gbaus27b_CDS_product_hypothetical_protein_318	Benniella erionia	B. erionia GbAus27B Hypothetical	hypothetical	74
gbaus27b_CDS_product_hypothetical_protein_319	Benniella erionia	B. erionia GbAus27B Hypothetical	hypothetical	213
gbaus27b_CDS_product_hypothetical_protein_320	Benniella erionia	B. erionia GbAus27B Hypothetical	hypothetical	73
gbaus27b_CDS_product_hypothetical_protein_321	Benniella erionia	B. erionia GbAus27B Hypothetical	hypothetical	98
gbaus27b_CDS_product_hypothetical_protein_322	Benniella erionia	B. erionia GbAus27B Hypothetical	hypothetical	422
gbaus27b_CDS_product_hypothetical_protein_323	Benniella erionia	B. erionia GbAus27B Hypothetical	hypothetical	156
gbaus27b_CDS_product_hypothetical_protein_324	Benniella erionia	B. erionia GbAus27B Hypothetical	hypothetical	132
gbaus27b_CDS_product_hypothetical_protein_325	Benniella erionia	B. erionia GbAus27B Hypothetical	hypothetical	93
gbaus27b_CDS_product_hypothetical_protein_326	Benniella erionia	B. erionia GbAus27B Hypothetical	hypothetical	84
gbaus27b_CDS_product_hypothetical_protein_327	Benniella erionia	B. erionia GbAus27B Hypothetical	hypothetical	285
gbaus27b_CDS_product_hypothetical_protein_328	Benniella erionia	B. erionia GbAus27B Hypothetical	hypothetical	48
gbaus27b_CDS_product_hypothetical_protein_329	Benniella erionia	B. erionia GbAus27B Hypothetical	hypothetical	67
gbaus27b_CDS_product_hypothetical_protein_330	Benniella erionia	B. erionia GbAus27B Hypothetical	hypothetical	93
gbaus27b_CDS_product_hypothetical_protein_331	Benniella erionia	B. erionia GbAus27B Hypothetical	hypothetical	88
gbaus27b_CDS_product_hypothetical_protein_332	Benniella erionia	B. erionia GbAus27B Hypothetical	hypothetical	87
gbaus27b_CDS_product_hypothetical_protein_333	Benniella erionia	B. erionia GbAus27B Hypothetical	hypothetical	88
gbaus27b_CDS_product_hypothetical_protein_334	Benniella erionia	B. erionia GbAus27B Hypothetical	hypothetical	127
gbaus27b_CDS_product_hypothetical_protein_335	Benniella erionia	B. erionia GbAus27B Hypothetical	hypothetical	641
gbaus27b_CDS_product_hypothetical_protein_336	Benniella erionia	B. erionia GbAus27B Hypothetical	hypothetical	33
gbaus27b_CDS_product_hypothetical_protein_337	Benniella erionia	B. erionia GbAus27B Hypothetical	hypothetical	425
gbaus27b_CDS_product_hypothetical_protein_338	Benniella erionia	B. erionia GbAus27B Hypothetical	hypothetical	140
gbaus27b_CDS_product_hypothetical_protein_339	Benniella erionia	B. erionia GbAus27B Hypothetical	hypothetical	158
gbaus27b_CDS_product_hypothetical_protein_340	Benniella erionia	B. erionia GbAus27B Hypothetical	hypothetical	265
gbaus27b_CDS_product_hypothetical_protein_341	Benniella erionia	B. erionia GbAus27B Hypothetical	hypothetical	226
gbaus27b_CDS_product_hypothetical_protein_342	Benniella erionia	B. erionia GbAus27B Hypothetical	hypothetical	179
gbaus27b_CDS_product_hypothetical_protein_343	Benniella erionia	B. erionia GbAus27B Hypothetical	hypothetical	89
gbaus27b_CDS_product_hypothetical_protein_344	Benniella erionia	B. erionia GbAus27B Hypothetical	hypothetical	64
gbaus27b_CDS_product_hypothetical_protein_345	Benniella erionia	B. erionia GbAus27B Hypothetical	hypothetical	34
gbaus27b_CDS_product_hypothetical_protein_346	Benniella erionia	B. erionia GbAus27B Hypothetical	hypothetical	715
gbaus27b_CDS_product_hypothetical_protein_347	Benniella erionia	B. erionia GbAus27B Hypothetical	hypothetical	115
gbaus27b_CDS_product_hypothetical_protein_348	Benniella erionia	B. erionia GbAus27B Hypothetical	hypothetical	73
gbaus27b_CDS_product_hypothetical_protein_349	Benniella erionia	B. erionia GbAus27B Hypothetical	hypothetical	179
gbaus27b_CDS_product_hypothetical_protein_350	Benniella erionia	B. erionia GbAus27B Hypothetical	hypothetical	414
gbaus27b_CDS_product_hypothetical_protein_351	Benniella erionia	B. erionia GbAus27B Hypothetical	hypothetical	103
gbaus27b_CDS_product_hypothetical_protein_352	Benniella erionia	B. erionia GbAus27B Hypothetical	hypothetical	145
gbaus27b_CDS_product_hypothetical_protein_353	Benniella erionia	B. erionia GbAus27B Hypothetical	hypothetical	67
gbaus27b_CDS_product_hypothetical_protein_354	Benniella erionia	B. erionia GbAus27B Hypothetical	hypothetical	371
gbaus27b_CDS_product_hypothetical_protein_355	Benniella erionia	B. erionia GbAus27B Hypothetical	hypothetical	36
gbaus27b_CDS_product_hypothetical_protein_356	Benniella erionia	B. erionia GbAus27B Hypothetical	hypothetical	99
gbaus27b_CDS_product_hypothetical_protein_357	Benniella erionia	B. erionia GbAus27B Hypothetical	hypothetical	81
gbaus27b_CDS_product_hypothetical_protein_358	Benniella erionia	B. erionia GbAus27B Hypothetical	hypothetical	552
gbaus27b_CDS_product_hypothetical_protein_359	Benniella erionia	B. erionia GbAus27B Hypothetical	hypothetical	1240
gbaus27b_CDS_product_hypothetical_protein_360	Benniella erionia	B. erionia GbAus27B Hypothetical	hypothetical	295
gbaus27b_CDS_product_hypothetical_protein_361	Benniella erionia	B. erionia GbAus27B Hypothetical	hypothetical	89
gbaus27b_CDS_product_hypothetical_protein_362	Benniella erionia	B. erionia GbAus27B Hypothetical	hypothetical	774
gbaus27b_CDS_product_hypothetical_protein_363	Benniella erionia	B. erionia GbAus27B Hypothetical	hypothetical	268
gbaus27b_CDS_product_hypothetical_protein_364	Benniella erionia	B. erionia GbAus27B Hypothetical	hypothetical	56
gbaus27b_CDS_product_hypothetical_protein_365	Benniella erionia	B. erionia GbAus27B Hypothetical	hypothetical	110
gbaus27b_CDS_product_hypothetical_protein_366	Benniella erionia	B. erionia GbAus27B Hypothetical	hypothetical	82
gbaus27b_CDS_product_hypothetical_protein_367	Benniella erionia	B. erionia GbAus27B Hypothetical	hypothetical	315
gbaus27b_CDS_product_hypothetical_protein_368	Benniella erionia	B. erionia GbAus27B Hypothetical	hypothetical	82
gbaus27b_CDS_product_hypothetical_protein_369	Benniella erionia	B. erionia GbAus27B Hypothetical	hypothetical	132
gbaus27b_CDS_product_hypothetical_protein_370	Benniella erionia	B. erionia GbAus27B Hypothetical	hypothetical	119
gbaus27b_CDS_product_hypothetical_protein_371	Benniella erionia	B. erionia GbAus27B Hypothetical	hypothetical	170
gbaus27b_CDS_product_hypothetical_protein_372	Benniella erionia	B. erionia GbAus27B Hypothetical	hypothetical	35
gbaus27b_CDS_product_hypothetical_protein_373	Benniella erionia	B. erionia GbAus27B Hypothetical	hypothetical	47
gbaus27b_CDS_product_hypothetical_protein_374	Benniella erionia	B. erionia GbAus27B Hypothetical	hypothetical	48
gbaus27b_CDS_product_hypothetical_protein_375	Benniella erionia	B. erionia GbAus27B Hypothetical	hypothetical	129
gbaus27b_CDS_product_hypothetical_protein_376	Benniella erionia	B. erionia GbAus27B Hypothetical	hypothetical	133
gbaus27b_CDS_product_Inorganic_pyrophosphatase_377	Benniella erionia	B. erionia GbAus27B Annotated	annotated	179
gbaus27b_CDS_product_Inosine_5'_monophosphate_dehydrogenase_378	Benniella erionia	B. erionia GbAus27B Annotated	annotated	346
gbaus27b_CDS_product_Internalin_J_379	Benniella erionia	B. erionia GbAus27B Annotated	annotated	124
gbaus27b_CDS_product_Iron_sulfur_cluster_carrier_protein_380	Benniella erionia	B. erionia GbAus27B Annotated	annotated	91
gbaus27b_CDS_product_Iron_sulfur_cluster_carrier_protein_381	Benniella erionia	B. erionia GbAus27B Annotated	annotated	55
gbaus27b_CDS_product_IS1595_family_transposase_ISNwi1_382	Benniella erionia	B. erionia GbAus27B Annotated	annotated	306
gbaus27b_CDS_product_Kynureninase_383	Benniella erionia	B. erionia GbAus27B Annotated	annotated	293
gbaus27b_CDS_product_Large_conductance_mechanosensitive_channel_384	Benniella erionia	B. erionia GbAus27B Annotated	annotated	86
gbaus27b_CDS_product_Leucine__tRNA_ligase_385	Benniella erionia	B. erionia GbAus27B Annotated	annotated	831
gbaus27b_CDS_product_Linearmycin_resistance_ATP_binding_protein_LnrL_386	Benniella erionia	B. erionia GbAus27B Annotated	annotated	241
gbaus27b_CDS_product_Linearmycin_resistance_ATP_binding_protein_LnrL_387	Benniella erionia	B. erionia GbAus27B Annotated	annotated	236
gbaus27b_CDS_product_Lipopolysaccharide_assembly_protein_A_388	Benniella erionia	B. erionia GbAus27B Annotated	annotated	66
gbaus27b_CDS_product_Lipopolysaccharide_assembly_protein_A_389	Benniella erionia	B. erionia GbAus27B Annotated	annotated	77
gbaus27b_CDS_product_Lon_protease_390	Benniella erionia	B. erionia GbAus27B Annotated	annotated	656
gbaus27b_CDS_product_Lon_protease_391	Benniella erionia	B. erionia GbAus27B Annotated	annotated	662
gbaus27b_CDS_product_Lon_protease_392	Benniella erionia	B. erionia GbAus27B Annotated	annotated	202
gbaus27b_CDS_product_Lon_protease_393	Benniella erionia	B. erionia GbAus27B Annotated	annotated	347
gbaus27b_CDS_product_Lon_protease_1_394	Benniella erionia	B. erionia GbAus27B Annotated	annotated	803
gbaus27b_CDS_product_Lon_protease_1_395	Benniella erionia	B. erionia GbAus27B Annotated	annotated	609
gbaus27b_CDS_product_Lon_protease_2_396	Benniella erionia	B. erionia GbAus27B Annotated	annotated	239
gbaus27b_CDS_product_Major_outer_membrane_lipoprotein_Lpp_397	Benniella erionia	B. erionia GbAus27B Annotated	annotated	1712
gbaus27b_CDS_product_Modification_methylase_DpnIIB_398	Benniella erionia	B. erionia GbAus27B Annotated	annotated	204
gbaus27b_CDS_product_Modification_methylase_HhaI_399	Benniella erionia	B. erionia GbAus27B Annotated	annotated	124
gbaus27b_CDS_product_Modification_methylase_HpaII_400	Benniella erionia	B. erionia GbAus27B Annotated	annotated	57
gbaus27b_CDS_product_Nucleoside_diphosphate_kinase_401	Benniella erionia	B. erionia GbAus27B Annotated	annotated	140
gbaus27b_CDS_product_Nucleotide_binding_protein_ExpZ_402	Benniella erionia	B. erionia GbAus27B Annotated	annotated	529
gbaus27b_CDS_product_Nucleotide_binding_protein_ExpZ_403	Benniella erionia	B. erionia GbAus27B Annotated	annotated	98
gbaus27b_CDS_product_Peptidyl_tRNA_hydrolase_404	Benniella erionia	B. erionia GbAus27B Annotated	annotated	190
gbaus27b_CDS_product_Phenylalanine__tRNA_ligase_alpha_subunit_405	Benniella erionia	B. erionia GbAus27B Annotated	annotated	350
gbaus27b_CDS_product_Phenylalanine__tRNA_ligase_beta_subunit_406	Benniella erionia	B. erionia GbAus27B Annotated	annotated	682
gbaus27b_CDS_product_Polyribonucleotide_nucleotidyltransferase_407	Benniella erionia	B. erionia GbAus27B Annotated	annotated	569
gbaus27b_CDS_product_Polyribonucleotide_nucleotidyltransferase_408	Benniella erionia	B. erionia GbAus27B Annotated	annotated	66
gbaus27b_CDS_product_Proline__tRNA_ligase_409	Benniella erionia	B. erionia GbAus27B Annotated	annotated	515
gbaus27b_CDS_product_Protease_HtpX_410	Benniella erionia	B. erionia GbAus27B Annotated	annotated	295
gbaus27b_CDS_product_Protein_GrpE_411	Benniella erionia	B. erionia GbAus27B Annotated	annotated	192
gbaus27b_CDS_product_Protein_hit_412	Benniella erionia	B. erionia GbAus27B Annotated	annotated	132
gbaus27b_CDS_product_Protein_RecA_413	Benniella erionia	B. erionia GbAus27B Annotated	annotated	347
gbaus27b_CDS_product_Protein_Thf1_414	Benniella erionia	B. erionia GbAus27B Annotated	annotated	135
gbaus27b_CDS_product_Protein_translocase_subunit_SecA_415	Benniella erionia	B. erionia GbAus27B Annotated	annotated	721
gbaus27b_CDS_product_Protein_translocase_subunit_SecY_416	Benniella erionia	B. erionia GbAus27B Annotated	annotated	443
gbaus27b_CDS_product_putative_endonuclease_4_417	Benniella erionia	B. erionia GbAus27B Annotated	annotated	286
gbaus27b_CDS_product_putative_metal_dependent_hydrolase_YjjV_418	Benniella erionia	B. erionia GbAus27B Annotated	annotated	318
gbaus27b_CDS_product_Putative_phosphatasephosphodiesterase_MPN_349_419	Benniella erionia	B. erionia GbAus27B Annotated	annotated	258
gbaus27b_CDS_product_putative_protein_420	Benniella erionia	B. erionia GbAus27B Annotated	annotated	109
gbaus27b_CDS_product_putative_protein_421	Benniella erionia	B. erionia GbAus27B Annotated	annotated	95
gbaus27b_CDS_product_putative_transcriptional_regulatory_protein_422	Benniella erionia	B. erionia GbAus27B Annotated	annotated	225
gbaus27b_CDS_product_Putative_TrmH_family_tRNArRNA_methyltransferase_423	Benniella erionia	B. erionia GbAus27B Annotated	annotated	243
gbaus27b_CDS_product_putative_tRNA_sulfurtransferase_424	Benniella erionia	B. erionia GbAus27B Annotated	annotated	390
gbaus27b_CDS_product_Release_factor_glutamine_methyltransferase_425	Benniella erionia	B. erionia GbAus27B Annotated	annotated	302
gbaus27b_CDS_product_Ribonuclease_3_426	Benniella erionia	B. erionia GbAus27B Annotated	annotated	243
gbaus27b_CDS_product_Ribonuclease_HII_427	Benniella erionia	B. erionia GbAus27B Annotated	annotated	221
gbaus27b_CDS_product_Ribonuclease_J_428	Benniella erionia	B. erionia GbAus27B Annotated	annotated	531
gbaus27b_CDS_product_Ribonuclease_J1_429	Benniella erionia	B. erionia GbAus27B Annotated	annotated	552
gbaus27b_CDS_product_Ribonuclease_P_protein_component_430	Benniella erionia	B. erionia GbAus27B Annotated	annotated	134
gbaus27b_CDS_product_Ribonuclease_Y_431	Benniella erionia	B. erionia GbAus27B Annotated	annotated	193
gbaus27b_CDS_product_Ribonuclease_Y_432	Benniella erionia	B. erionia GbAus27B Annotated	annotated	188
gbaus27b_CDS_product_Ribonuclease_Y_433	Benniella erionia	B. erionia GbAus27B Annotated	annotated	213
gbaus27b_CDS_product_Ribonuclease_Y_434	Benniella erionia	B. erionia GbAus27B Annotated	annotated	370
gbaus27b_CDS_product_Ribonuclease_Y_435	Benniella erionia	B. erionia GbAus27B Annotated	annotated	187
gbaus27b_CDS_product_Ribonuclease_Y_436	Benniella erionia	B. erionia GbAus27B Annotated	annotated	418
gbaus27b_CDS_product_Ribonuclease_Y_437	Benniella erionia	B. erionia GbAus27B Annotated	annotated	214
gbaus27b_CDS_product_Ribosomal_RNA_large_subunit_methyltransferase_E_438	Benniella erionia	B. erionia GbAus27B Annotated	annotated	129
gbaus27b_CDS_product_Ribosomal_RNA_small_subunit_methyltransferase_A_439	Benniella erionia	B. erionia GbAus27B Annotated	annotated	206
gbaus27b_CDS_product_Ribosomal_RNA_small_subunit_methyltransferase_H_440	Benniella erionia	B. erionia GbAus27B Annotated	annotated	296
gbaus27b_CDS_product_Ribosome_binding_ATPase_YchF_441	Benniella erionia	B. erionia GbAus27B Annotated	annotated	385
gbaus27b_CDS_product_Ribosome_binding_factor_A_442	Benniella erionia	B. erionia GbAus27B Annotated	annotated	121
gbaus27b_CDS_product_Ribosome_recycling_factor_443	Benniella erionia	B. erionia GbAus27B Annotated	annotated	185
gbaus27b_CDS_product_RNA_2'_phosphotransferase_444	Benniella erionia	B. erionia GbAus27B Annotated	annotated	89
gbaus27b_CDS_product_RNA_polymerase_associated_protein_RapA_445	Benniella erionia	B. erionia GbAus27B Annotated	annotated	535
gbaus27b_CDS_product_RNA_polymerase_sigma_factor_RpoS_446	Benniella erionia	B. erionia GbAus27B Annotated	annotated	339
gbaus27b_CDS_product_Serine__tRNA_ligase_447	Benniella erionia	B. erionia GbAus27B Annotated	annotated	404
gbaus27b_CDS_product_Serinethreonine_protein_kinase_PknD_448	Benniella erionia	B. erionia GbAus27B Annotated	annotated	497
gbaus27b_CDS_product_Serinethreonine_protein_kinase_PknD_449	Benniella erionia	B. erionia GbAus27B Annotated	annotated	322
gbaus27b_CDS_product_Serinethreonine_protein_kinase_PknD_450	Benniella erionia	B. erionia GbAus27B Annotated	annotated	1245
gbaus27b_CDS_product_Serinethreonine_protein_kinase_PknD_451	Benniella erionia	B. erionia GbAus27B Annotated	annotated	792
gbaus27b_CDS_product_Serinethreonine_protein_kinase_PknD_452	Benniella erionia	B. erionia GbAus27B Annotated	annotated	108
gbaus27b_CDS_product_Serinethreonine_protein_kinase_PknD_453	Benniella erionia	B. erionia GbAus27B Annotated	annotated	328
gbaus27b_CDS_product_Signal_recognition_particle_receptor_FtsY_454	Benniella erionia	B. erionia GbAus27B Annotated	annotated	517
gbaus27b_CDS_product_Small_heat_shock_protein_IbpB_455	Benniella erionia	B. erionia GbAus27B Annotated	annotated	145
gbaus27b_CDS_product_Spermidine_export_protein_MdtJ_456	Benniella erionia	B. erionia GbAus27B Annotated	annotated	68
gbaus27b_CDS_product_SsrA_binding_protein_457	Benniella erionia	B. erionia GbAus27B Annotated	annotated	154
gbaus27b_CDS_product_Superoxide_dismutase_MnFe_458	Benniella erionia	B. erionia GbAus27B Annotated	annotated	217
gbaus27b_CDS_product_Thioredoxin_like_protein_459	Benniella erionia	B. erionia GbAus27B Annotated	annotated	113
gbaus27b_CDS_product_Thioredoxin_reductase_460	Benniella erionia	B. erionia GbAus27B Annotated	annotated	308
gbaus27b_CDS_product_Threonine__tRNA_ligase_461	Benniella erionia	B. erionia GbAus27B Annotated	annotated	414
gbaus27b_CDS_product_Thymidylate_kinase_462	Benniella erionia	B. erionia GbAus27B Annotated	annotated	222
gbaus27b_CDS_product_Transcription_antitermination_protein_NusB_463	Benniella erionia	B. erionia GbAus27B Annotated	annotated	125
gbaus27b_CDS_product_Transcription_elongation_factor_GreA_464	Benniella erionia	B. erionia GbAus27B Annotated	annotated	143
gbaus27b_CDS_product_Transcription_terminationantitermination_protein_465	Benniella erionia	B. erionia GbAus27B Annotated	annotated	379
gbaus27b_CDS_product_Translation_initiation_factor_IF_2_466	Benniella erionia	B. erionia GbAus27B Annotated	annotated	608
gbaus27b_CDS_product_Translation_initiation_factor_IF_3_467	Benniella erionia	B. erionia GbAus27B Annotated	annotated	176
gbaus27b_CDS_product_tRNA__guanine_N_1____methyltransferase_468	Benniella erionia	B. erionia GbAus27B Annotated	annotated	233
gbaus27b_CDS_product_tRNA_Ile__lysidine_synthase_469	Benniella erionia	B. erionia GbAus27B Annotated	annotated	315
gbaus27b_CDS_product_tRNA_modification_GTPase_MnmE_470	Benniella erionia	B. erionia GbAus27B Annotated	annotated	460
gbaus27b_CDS_product_tRNA_N6_adenosine_threonylcarbamoyltransferase_471	Benniella erionia	B. erionia GbAus27B Annotated	annotated	322
gbaus27b_CDS_product_tRNA_pseudouridine_synthase_A_472	Benniella erionia	B. erionia GbAus27B Annotated	annotated	254
gbaus27b_CDS_product_tRNA_specific_2_thiouridylase_MnmA_473	Benniella erionia	B. erionia GbAus27B Annotated	annotated	379
gbaus27b_CDS_product_tRNA_uridine_5_carboxymethylaminomethyl_474	Benniella erionia	B. erionia GbAus27B Annotated	annotated	637
gbaus27b_CDS_product_Tryptophan__tRNA_ligase_475	Benniella erionia	B. erionia GbAus27B Annotated	annotated	323
gbaus27b_CDS_product_Tyrosine__tRNA_ligase_476	Benniella erionia	B. erionia GbAus27B Annotated	annotated	71
gbaus27b_CDS_product_Tyrosine__tRNA_ligase_1_477	Benniella erionia	B. erionia GbAus27B Annotated	annotated	79
gbaus27b_CDS_product_Tyrosine_recombinase_XerC_478	Benniella erionia	B. erionia GbAus27B Annotated	annotated	190
gbaus27b_CDS_product_Tyrosine_recombinase_XerC_479	Benniella erionia	B. erionia GbAus27B Annotated	annotated	309
gbaus27b_CDS_product_Tyrosine_recombinase_XerD_480	Benniella erionia	B. erionia GbAus27B Annotated	annotated	168
gbaus27b_CDS_product_Tyrosine_recombinase_XerD_481	Benniella erionia	B. erionia GbAus27B Annotated	annotated	282
gbaus27b_CDS_product_Tyrosine_recombinase_XerD_482	Benniella erionia	B. erionia GbAus27B Annotated	annotated	272
gbaus27b_CDS_product_Tyrosine_recombinase_XerD_483	Benniella erionia	B. erionia GbAus27B Annotated	annotated	286
gbaus27b_CDS_product_Tyrosine_recombinase_XerD_484	Benniella erionia	B. erionia GbAus27B Annotated	annotated	286
gbaus27b_CDS_product_Undecaprenyl_diphosphatase_485	Benniella erionia	B. erionia GbAus27B Annotated	annotated	99
gbaus27b_CDS_product_Uracil_DNA_glycosylase_486	Benniella erionia	B. erionia GbAus27B Annotated	annotated	231
gbaus27b_CDS_product_UvrABC_system_protein_B_487	Benniella erionia	B. erionia GbAus27B Annotated	annotated	662
gbaus27b_CDS_product_UvrABC_system_protein_C_488	Benniella erionia	B. erionia GbAus27B Annotated	annotated	529
gbaus27b_CDS_product_Valine__tRNA_ligase_489	Benniella erionia	B. erionia GbAus27B Annotated	annotated	624
gbaus27b_CDS_product_Valine__tRNA_ligase_490	Benniella erionia	B. erionia GbAus27B Annotated	annotated	261
gbaus27b_CDS_product_Vitamin_B12_import_ATP_binding_protein_BtuD_491	Benniella erionia	B. erionia GbAus27B Annotated	annotated	691
gbaus27b_CDS_product_Vitamin_B12_import_ATP_binding_protein_BtuD_492	Benniella erionia	B. erionia GbAus27B Annotated	annotated	517
gbaus27b_CDS_product_Vitamin_B12_import_ATP_binding_protein_BtuD_493	Benniella erionia	B. erionia GbAus27B Annotated	annotated	496
gbaus27b_CDS_product_Xanthine_phosphoribosyltransferase_494	Benniella erionia	B. erionia GbAus27B Annotated	annotated	320
gbaus27b_CDS_product_30S_ribosomal_protein_S11_495	Benniella erionia	B. erionia GbAus27B Annotated	annotated	151
gbaus27b_CDS_product_30S_ribosomal_protein_S12_496	Benniella erionia	B. erionia GbAus27B Annotated	annotated	144
gbaus27b_CDS_product_30S_ribosomal_protein_S13_497	Benniella erionia	B. erionia GbAus27B Annotated	annotated	130
gbaus27b_CDS_product_30S_ribosomal_protein_S14_type_Z_498	Benniella erionia	B. erionia GbAus27B Annotated	annotated	61
gbaus27b_CDS_product_30S_ribosomal_protein_S15_499	Benniella erionia	B. erionia GbAus27B Annotated	annotated	75
gbaus27b_CDS_product_30S_ribosomal_protein_S16_500	Benniella erionia	B. erionia GbAus27B Annotated	annotated	76
gbaus27b_CDS_product_30S_ribosomal_protein_S17_501	Benniella erionia	B. erionia GbAus27B Annotated	annotated	79
gbaus27b_CDS_product_30S_ribosomal_protein_S19_502	Benniella erionia	B. erionia GbAus27B Annotated	annotated	89
gbaus27b_CDS_product_30S_ribosomal_protein_S20_503	Benniella erionia	B. erionia GbAus27B Annotated	annotated	88
gbaus27b_CDS_product_30S_ribosomal_protein_S3_504	Benniella erionia	B. erionia GbAus27B Annotated	annotated	224
gbaus27b_CDS_product_30S_ribosomal_protein_S4_505	Benniella erionia	B. erionia GbAus27B Annotated	annotated	203
gbaus27b_CDS_product_30S_ribosomal_protein_S8_506	Benniella erionia	B. erionia GbAus27B Annotated	annotated	129
gbaus27b_CDS_product_30S_ribosomal_protein_S9_507	Benniella erionia	B. erionia GbAus27B Annotated	annotated	136
gbaus27b_CDS_product_50S_ribosomal_protein_L11_508	Benniella erionia	B. erionia GbAus27B Annotated	annotated	125
gbaus27b_CDS_product_50S_ribosomal_protein_L13_509	Benniella erionia	B. erionia GbAus27B Annotated	annotated	159
gbaus27b_CDS_product_50S_ribosomal_protein_L14_510	Benniella erionia	B. erionia GbAus27B Annotated	annotated	123
gbaus27b_CDS_product_50S_ribosomal_protein_L15_511	Benniella erionia	B. erionia GbAus27B Annotated	annotated	139
gbaus27b_CDS_product_50S_ribosomal_protein_L16_512	Benniella erionia	B. erionia GbAus27B Annotated	annotated	139
gbaus27b_CDS_product_50S_ribosomal_protein_L17_513	Benniella erionia	B. erionia GbAus27B Annotated	annotated	122
gbaus27b_CDS_product_50S_ribosomal_protein_L18_514	Benniella erionia	B. erionia GbAus27B Annotated	annotated	121
gbaus27b_CDS_product_50S_ribosomal_protein_L19_515	Benniella erionia	B. erionia GbAus27B Annotated	annotated	125
gbaus27b_CDS_product_50S_ribosomal_protein_L2_516	Benniella erionia	B. erionia GbAus27B Annotated	annotated	283
gbaus27b_CDS_product_50S_ribosomal_protein_L23_517	Benniella erionia	B. erionia GbAus27B Annotated	annotated	95
gbaus27b_CDS_product_50S_ribosomal_protein_L27_518	Benniella erionia	B. erionia GbAus27B Annotated	annotated	53
gbaus27b_CDS_product_50S_ribosomal_protein_L3_519	Benniella erionia	B. erionia GbAus27B Annotated	annotated	209
gbaus27b_CDS_product_50S_ribosomal_protein_L31_520	Benniella erionia	B. erionia GbAus27B Annotated	annotated	73
gbaus27b_CDS_product_50S_ribosomal_protein_L32_521	Benniella erionia	B. erionia GbAus27B Annotated	annotated	61
gbaus27b_CDS_product_50S_ribosomal_protein_L34_522	Benniella erionia	B. erionia GbAus27B Annotated	annotated	42
gbaus27b_CDS_product_50S_ribosomal_protein_L36_523	Benniella erionia	B. erionia GbAus27B Annotated	annotated	38
gbaus27b_CDS_product_50S_ribosomal_protein_L4_524	Benniella erionia	B. erionia GbAus27B Annotated	annotated	212
gbaus27b_CDS_product_50S_ribosomal_protein_L5_525	Benniella erionia	B. erionia GbAus27B Annotated	annotated	190
gbaus27b_CDS_product_50S_ribosomal_protein_L6_526	Benniella erionia	B. erionia GbAus27B Annotated	annotated	178
gbaus27b_CDS_product_Adenylate_kinase_527	Benniella erionia	B. erionia GbAus27B Annotated	annotated	219
gbaus27b_CDS_product_Arginine__tRNA_ligase_528	Benniella erionia	B. erionia GbAus27B Annotated	annotated	550
gbaus27b_CDS_product_Asparagine__tRNA_ligase_529	Benniella erionia	B. erionia GbAus27B Annotated	annotated	454
gbaus27b_CDS_product_Aspartate__tRNA_AspAsn__ligase_530	Benniella erionia	B. erionia GbAus27B Annotated	annotated	442
gbaus27b_CDS_product_ATP_dependent_DNA_helicase_PcrA_531	Benniella erionia	B. erionia GbAus27B Annotated	annotated	631
gbaus27b_CDS_product_ATP_dependent_DNA_helicase_Rep_532	Benniella erionia	B. erionia GbAus27B Annotated	annotated	90
gbaus27b_CDS_product_ATP_dependent_zinc_metalloprotease_FtsH_533	Benniella erionia	B. erionia GbAus27B Annotated	annotated	465
gbaus27b_CDS_product_ATP_dependent_zinc_metalloprotease_FtsH_534	Benniella erionia	B. erionia GbAus27B Annotated	annotated	645
gbaus27b_CDS_product_ATP_dependent_zinc_metalloprotease_FtsH_535	Benniella erionia	B. erionia GbAus27B Annotated	annotated	660
gbaus27b_CDS_product_ATP_phosphoribosyltransferase_regulatory_subunit_536	Benniella erionia	B. erionia GbAus27B Annotated	annotated	421
gbaus27b_CDS_product_ATP_synthase_subunit_b_537	Benniella erionia	B. erionia GbAus27B Annotated	annotated	157
gbaus27b_CDS_product_Cell_cycle_protein_GpsB_538	Benniella erionia	B. erionia GbAus27B Annotated	annotated	65
gbaus27b_CDS_product_Cell_division_protein_DivIB_539	Benniella erionia	B. erionia GbAus27B Annotated	annotated	136
gbaus27b_CDS_product_Cell_division_protein_FtsL_540	Benniella erionia	B. erionia GbAus27B Annotated	annotated	63
gbaus27b_CDS_product_Cell_division_protein_ZapE_541	Benniella erionia	B. erionia GbAus27B Annotated	annotated	285
gbaus27b_CDS_product_Chaperone_protein_ClpB_542	Benniella erionia	B. erionia GbAus27B Annotated	annotated	713
gbaus27b_CDS_product_Chaperone_protein_DnaJ_543	Benniella erionia	B. erionia GbAus27B Annotated	annotated	77
gbaus27b_CDS_product_Chaperone_protein_DnaJ_544	Benniella erionia	B. erionia GbAus27B Annotated	annotated	379
gbaus27b_CDS_product_Chaperone_protein_DnaJ_545	Benniella erionia	B. erionia GbAus27B Annotated	annotated	458
gbaus27b_CDS_product_Chaperone_protein_DnaJ_546	Benniella erionia	B. erionia GbAus27B Annotated	annotated	363
gbaus27b_CDS_product_Chaperone_protein_DnaK_547	Benniella erionia	B. erionia GbAus27B Annotated	annotated	644
gbaus27b_CDS_product_Chromosome_partition_protein_Smc_548	Benniella erionia	B. erionia GbAus27B Annotated	annotated	289
gbaus27b_CDS_product_Chromosome_partition_protein_Smc_549	Benniella erionia	B. erionia GbAus27B Annotated	annotated	397
gbaus27b_CDS_product_Chromosome_partition_protein_Smc_550	Benniella erionia	B. erionia GbAus27B Annotated	annotated	128
gbaus27b_CDS_product_Chromosome_partition_protein_Smc_551	Benniella erionia	B. erionia GbAus27B Annotated	annotated	210
gbaus27b_CDS_product_Chromosome_partition_protein_Smc_552	Benniella erionia	B. erionia GbAus27B Annotated	annotated	131
gbaus27b_CDS_product_Chromosome_partition_protein_Smc_553	Benniella erionia	B. erionia GbAus27B Annotated	annotated	402
gbaus27b_CDS_product_Chromosome_partition_protein_Smc_554	Benniella erionia	B. erionia GbAus27B Annotated	annotated	215
gbaus27b_CDS_product_Chromosome_partition_protein_Smc_555	Benniella erionia	B. erionia GbAus27B Annotated	annotated	320
gbaus27b_CDS_product_Chromosome_partition_protein_Smc_556	Benniella erionia	B. erionia GbAus27B Annotated	annotated	454
gbaus27b_CDS_product_Chromosome_partition_protein_Smc_557	Benniella erionia	B. erionia GbAus27B Annotated	annotated	184
gbaus27b_CDS_product_Chromosome_partition_protein_Smc_558	Benniella erionia	B. erionia GbAus27B Annotated	annotated	224
gbaus27b_CDS_product_Chromosome_partition_protein_Smc_559	Benniella erionia	B. erionia GbAus27B Annotated	annotated	224
gbaus27b_CDS_product_Chromosome_partition_protein_Smc_560	Benniella erionia	B. erionia GbAus27B Annotated	annotated	449
gbaus27b_CDS_product_Chromosome_partition_protein_Smc_561	Benniella erionia	B. erionia GbAus27B Annotated	annotated	357
gbaus27b_CDS_product_Chromosome_partition_protein_Smc_562	Benniella erionia	B. erionia GbAus27B Annotated	annotated	255
gbaus27b_CDS_product_Chromosome_partition_protein_Smc_563	Benniella erionia	B. erionia GbAus27B Annotated	annotated	490
gbaus27b_CDS_product_Chromosome_partition_protein_Smc_564	Benniella erionia	B. erionia GbAus27B Annotated	annotated	518
gbaus27b_CDS_product_Chromosome_partition_protein_Smc_565	Benniella erionia	B. erionia GbAus27B Annotated	annotated	741
gbaus27b_CDS_product_Chromosome_partition_protein_Smc_566	Benniella erionia	B. erionia GbAus27B Annotated	annotated	162
gbaus27b_CDS_product_Coenzyme_PQQ_synthesis_protein_B_567	Benniella erionia	B. erionia GbAus27B Annotated	annotated	213
gbaus27b_CDS_product_Cysteine__tRNA_ligase_568	Benniella erionia	B. erionia GbAus27B Annotated	annotated	455
gbaus27b_CDS_product_Cysteine_desulfurase_SufS_569	Benniella erionia	B. erionia GbAus27B Annotated	annotated	406
gbaus27b_CDS_product_cytosol_aminopeptidase_570	Benniella erionia	B. erionia GbAus27B Annotated	annotated	462
gbaus27b_CDS_product_Dipeptidyl_aminopeptidase_4_571	Benniella erionia	B. erionia GbAus27B Annotated	annotated	347
gbaus27b_CDS_product_DNA_binding_protein_HU_572	Benniella erionia	B. erionia GbAus27B Annotated	annotated	118
gbaus27b_CDS_product_DNA_binding_protein_HU_573	Benniella erionia	B. erionia GbAus27B Annotated	annotated	110
gbaus27b_CDS_product_DNA_directed_RNA_polymerase_subunit_alpha_574	Benniella erionia	B. erionia GbAus27B Annotated	annotated	247
gbaus27b_CDS_product_DNA_gyrase_subunit_B_575	Benniella erionia	B. erionia GbAus27B Annotated	annotated	1851
gbaus27b_CDS_product_DNA_invertase_hin_576	Benniella erionia	B. erionia GbAus27B Annotated	annotated	173
gbaus27b_CDS_product_DNA_ligase_577	Benniella erionia	B. erionia GbAus27B Annotated	annotated	576
gbaus27b_CDS_product_DNA_polymerase_I,_thermostable_578	Benniella erionia	B. erionia GbAus27B Annotated	annotated	287
gbaus27b_CDS_product_DNA_polymerase_III_PolC_type_579	Benniella erionia	B. erionia GbAus27B Annotated	annotated	959
gbaus27b_CDS_product_DNA_primase_580	Benniella erionia	B. erionia GbAus27B Annotated	annotated	544
gbaus27b_CDS_product_DNA_topoisomerase_1_581	Benniella erionia	B. erionia GbAus27B Annotated	annotated	559
gbaus27b_CDS_product_Elongation_factor_4_582	Benniella erionia	B. erionia GbAus27B Annotated	annotated	426
gbaus27b_CDS_product_Elongation_factor_4_583	Benniella erionia	B. erionia GbAus27B Annotated	annotated	200
gbaus27b_CDS_product_Elongation_factor_G_584	Benniella erionia	B. erionia GbAus27B Annotated	annotated	705
gbaus27b_CDS_product_Elongation_factor_Tu_585	Benniella erionia	B. erionia GbAus27B Annotated	annotated	410
gbaus27b_CDS_product_Endolytic_murein_transglycosylase_586	Benniella erionia	B. erionia GbAus27B Annotated	annotated	337
gbaus27b_CDS_product_Endolytic_murein_transglycosylase_587	Benniella erionia	B. erionia GbAus27B Annotated	annotated	101
gbaus27b_CDS_product_Endoribonuclease_EndoA_588	Benniella erionia	B. erionia GbAus27B Annotated	annotated	123
gbaus27b_CDS_product_Endoribonuclease_MazF4_589	Benniella erionia	B. erionia GbAus27B Annotated	annotated	126
gbaus27b_CDS_product_Endoribonuclease_MazF9_590	Benniella erionia	B. erionia GbAus27B Annotated	annotated	136
gbaus27b_CDS_product_Endoribonuclease_MazF9_591	Benniella erionia	B. erionia GbAus27B Annotated	annotated	72
gbaus27b_CDS_product_Endoribonuclease_MazF9_592	Benniella erionia	B. erionia GbAus27B Annotated	annotated	121
gbaus27b_CDS_product_Error_prone_DNA_polymerase_593	Benniella erionia	B. erionia GbAus27B Annotated	annotated	1002
gbaus27b_CDS_product_FMN_dependent_NADH_azoreductase_594	Benniella erionia	B. erionia GbAus27B Annotated	annotated	101
gbaus27b_CDS_product_Formamidopyrimidine_DNA_glycosylase_595	Benniella erionia	B. erionia GbAus27B Annotated	annotated	273
gbaus27b_CDS_product_Glucosyltransferase_3_596	Benniella erionia	B. erionia GbAus27B Annotated	annotated	86
gbaus27b_CDS_product_Glutamate__tRNA_ligase_1_597	Benniella erionia	B. erionia GbAus27B Annotated	annotated	486
gbaus27b_CDS_product_Glutamyl_tRNA_Gln__amidotransferase_subunit_A_598	Benniella erionia	B. erionia GbAus27B Annotated	annotated	407
gbaus27b_CDS_product_Glutamyl_tRNA_Gln__amidotransferase_subunit_B,_599	Benniella erionia	B. erionia GbAus27B Annotated	annotated	474
gbaus27b_CDS_product_Glycerol_3_phosphate_acyltransferase_600	Benniella erionia	B. erionia GbAus27B Annotated	annotated	97
gbaus27b_CDS_product_Glycine__tRNA_ligase_601	Benniella erionia	B. erionia GbAus27B Annotated	annotated	465
gbaus27b_CDS_product_GTPase_Der_602	Benniella erionia	B. erionia GbAus27B Annotated	annotated	319
gbaus27b_CDS_product_GTPase_Der_603	Benniella erionia	B. erionia GbAus27B Annotated	annotated	790
gbaus27b_CDS_product_GTPase_Der_604	Benniella erionia	B. erionia GbAus27B Annotated	annotated	420
gbaus27b_CDS_product_GTPase_Der_605	Benniella erionia	B. erionia GbAus27B Annotated	annotated	299
gbaus27b_CDS_product_Holliday_junction_ATP_dependent_DNA_helicase_606	Benniella erionia	B. erionia GbAus27B Annotated	annotated	145
gbaus27b_CDS_product_Holliday_junction_resolvase_RecU_607	Benniella erionia	B. erionia GbAus27B Annotated	annotated	367
gbaus27b_CDS_product_Hydrogenase_maturation_factor_HybF_608	Benniella erionia	B. erionia GbAus27B Annotated	annotated	95
gbaus27b_CDS_product_Hydrogenase_maturation_factor_HypA_609	Benniella erionia	B. erionia GbAus27B Annotated	annotated	116
gbaus27b_CDS_product_Hydrogenase_maturation_factor_HypA_610	Benniella erionia	B. erionia GbAus27B Annotated	annotated	59
AD185_CDS_product_hypothetical_protein_611	Benniella sp	Benniella sp. AD185 Hypothetical	hypothetical	769
AD185_CDS_product_hypothetical_protein_612	Benniella sp	Benniella sp. AD185 Hypothetical	hypothetical	75
AD185_CDS_product_hypothetical_protein_613	Benniella sp	Benniella sp. AD185 Hypothetical	hypothetical	136
AD185_CDS_product_hypothetical_protein_614	Benniella sp	Benniella sp. AD185 Hypothetical	hypothetical	310
AD185_CDS_product_hypothetical_protein_615	Benniella sp	Benniella sp. AD185 Hypothetical	hypothetical	154
AD185_CDS_product_hypothetical_protein_616	Benniella sp	Benniella sp. AD185 Hypothetical	hypothetical	198
AD185_CDS_product_hypothetical_protein_617	Benniella sp	Benniella sp. AD185 Hypothetical	hypothetical	321
AD185_CDS_product_hypothetical_protein_618	Benniella sp	Benniella sp. AD185 Hypothetical	hypothetical	258
AD185_CDS_product_hypothetical_protein_619	Benniella sp	Benniella sp. AD185 Hypothetical	hypothetical	344
AD185_CDS_product_hypothetical_protein_620	Benniella sp	Benniella sp. AD185 Hypothetical	hypothetical	260
AD185_CDS_product_hypothetical_protein_621	Benniella sp	Benniella sp. AD185 Hypothetical	hypothetical	82
AD185_CDS_product_hypothetical_protein_622	Benniella sp	Benniella sp. AD185 Hypothetical	hypothetical	110
AD185_CDS_product_hypothetical_protein_623	Benniella sp	Benniella sp. AD185 Hypothetical	hypothetical	75
AD185_CDS_product_hypothetical_protein_624	Benniella sp	Benniella sp. AD185 Hypothetical	hypothetical	188
AD185_CDS_product_hypothetical_protein_625	Benniella sp	Benniella sp. AD185 Hypothetical	hypothetical	96
AD185_CDS_product_hypothetical_protein_626	Benniella sp	Benniella sp. AD185 Hypothetical	hypothetical	114
AD185_CDS_product_hypothetical_protein_627	Benniella sp	Benniella sp. AD185 Hypothetical	hypothetical	85
AD185_CDS_product_hypothetical_protein_628	Benniella sp	Benniella sp. AD185 Hypothetical	hypothetical	47
AD185_CDS_product_hypothetical_protein_629	Benniella sp	Benniella sp. AD185 Hypothetical	hypothetical	137
AD185_CDS_product_hypothetical_protein_630	Benniella sp	Benniella sp. AD185 Hypothetical	hypothetical	191
AD185_CDS_product_hypothetical_protein_631	Benniella sp	Benniella sp. AD185 Hypothetical	hypothetical	63
AD185_CDS_product_hypothetical_protein_632	Benniella sp	Benniella sp. AD185 Hypothetical	hypothetical	85
AD185_CDS_product_hypothetical_protein_633	Benniella sp	Benniella sp. AD185 Hypothetical	hypothetical	167
AD185_CDS_product_hypothetical_protein_634	Benniella sp	Benniella sp. AD185 Hypothetical	hypothetical	115
AD185_CDS_product_hypothetical_protein_635	Benniella sp	Benniella sp. AD185 Hypothetical	hypothetical	146
AD185_CDS_product_hypothetical_protein_636	Benniella sp	Benniella sp. AD185 Hypothetical	hypothetical	122
AD185_CDS_product_hypothetical_protein_637	Benniella sp	Benniella sp. AD185 Hypothetical	hypothetical	72
AD185_CDS_product_hypothetical_protein_638	Benniella sp	Benniella sp. AD185 Hypothetical	hypothetical	80
AD185_CDS_product_hypothetical_protein_639	Benniella sp	Benniella sp. AD185 Hypothetical	hypothetical	69
AD185_CDS_product_hypothetical_protein_640	Benniella sp	Benniella sp. AD185 Hypothetical	hypothetical	60
AD185_CDS_product_hypothetical_protein_641	Benniella sp	Benniella sp. AD185 Hypothetical	hypothetical	42
AD185_CDS_product_hypothetical_protein_642	Benniella sp	Benniella sp. AD185 Hypothetical	hypothetical	97
AD185_CDS_product_hypothetical_protein_643	Benniella sp	Benniella sp. AD185 Hypothetical	hypothetical	131
AD185_CDS_product_hypothetical_protein_644	Benniella sp	Benniella sp. AD185 Hypothetical	hypothetical	64
AD185_CDS_product_hypothetical_protein_645	Benniella sp	Benniella sp. AD185 Hypothetical	hypothetical	99
AD185_CDS_product_hypothetical_protein_646	Benniella sp	Benniella sp. AD185 Hypothetical	hypothetical	264
AD185_CDS_product_hypothetical_protein_647	Benniella sp	Benniella sp. AD185 Hypothetical	hypothetical	172
AD185_CDS_product_hypothetical_protein_648	Benniella sp	Benniella sp. AD185 Hypothetical	hypothetical	160
AD185_CDS_product_hypothetical_protein_649	Benniella sp	Benniella sp. AD185 Hypothetical	hypothetical	78
AD185_CDS_product_hypothetical_protein_650	Benniella sp	Benniella sp. AD185 Hypothetical	hypothetical	752
AD185_CDS_product_hypothetical_protein_651	Benniella sp	Benniella sp. AD185 Hypothetical	hypothetical	423
AD185_CDS_product_hypothetical_protein_652	Benniella sp	Benniella sp. AD185 Hypothetical	hypothetical	252
AD185_CDS_product_hypothetical_protein_653	Benniella sp	Benniella sp. AD185 Hypothetical	hypothetical	832
AD185_CDS_product_hypothetical_protein_654	Benniella sp	Benniella sp. AD185 Hypothetical	hypothetical	112
AD185_CDS_product_hypothetical_protein_655	Benniella sp	Benniella sp. AD185 Hypothetical	hypothetical	320
AD185_CDS_product_hypothetical_protein_656	Benniella sp	Benniella sp. AD185 Hypothetical	hypothetical	404
AD185_CDS_product_hypothetical_protein_657	Benniella sp	Benniella sp. AD185 Hypothetical	hypothetical	341
AD185_CDS_product_hypothetical_protein_658	Benniella sp	Benniella sp. AD185 Hypothetical	hypothetical	143
AD185_CDS_product_hypothetical_protein_659	Benniella sp	Benniella sp. AD185 Hypothetical	hypothetical	338
AD185_CDS_product_hypothetical_protein_660	Benniella sp	Benniella sp. AD185 Hypothetical	hypothetical	392
AD185_CDS_product_hypothetical_protein_661	Benniella sp	Benniella sp. AD185 Hypothetical	hypothetical	108
AD185_CDS_product_hypothetical_protein_662	Benniella sp	Benniella sp. AD185 Hypothetical	hypothetical	84
AD185_CDS_product_hypothetical_protein_663	Benniella sp	Benniella sp. AD185 Hypothetical	hypothetical	211
AD185_CDS_product_hypothetical_protein_664	Benniella sp	Benniella sp. AD185 Hypothetical	hypothetical	85
AD185_CDS_product_hypothetical_protein_665	Benniella sp	Benniella sp. AD185 Hypothetical	hypothetical	195
AD185_CDS_product_hypothetical_protein_666	Benniella sp	Benniella sp. AD185 Hypothetical	hypothetical	117
AD185_CDS_product_hypothetical_protein_667	Benniella sp	Benniella sp. AD185 Hypothetical	hypothetical	65
AD185_CDS_product_hypothetical_protein_668	Benniella sp	Benniella sp. AD185 Hypothetical	hypothetical	118
AD185_CDS_product_hypothetical_protein_669	Benniella sp	Benniella sp. AD185 Hypothetical	hypothetical	418
AD185_CDS_product_hypothetical_protein_670	Benniella sp	Benniella sp. AD185 Hypothetical	hypothetical	288
AD185_CDS_product_hypothetical_protein_671	Benniella sp	Benniella sp. AD185 Hypothetical	hypothetical	572
AD185_CDS_product_hypothetical_protein_672	Benniella sp	Benniella sp. AD185 Hypothetical	hypothetical	533
AD185_CDS_product_hypothetical_protein_673	Benniella sp	Benniella sp. AD185 Hypothetical	hypothetical	250
AD185_CDS_product_hypothetical_protein_674	Benniella sp	Benniella sp. AD185 Hypothetical	hypothetical	66
AD185_CDS_product_hypothetical_protein_675	Benniella sp	Benniella sp. AD185 Hypothetical	hypothetical	770
AD185_CDS_product_hypothetical_protein_676	Benniella sp	Benniella sp. AD185 Hypothetical	hypothetical	58
AD185_CDS_product_hypothetical_protein_677	Benniella sp	Benniella sp. AD185 Hypothetical	hypothetical	64
AD185_CDS_product_hypothetical_protein_678	Benniella sp	Benniella sp. AD185 Hypothetical	hypothetical	60
AD185_CDS_product_hypothetical_protein_679	Benniella sp	Benniella sp. AD185 Hypothetical	hypothetical	71
AD185_CDS_product_hypothetical_protein_680	Benniella sp	Benniella sp. AD185 Hypothetical	hypothetical	51
AD185_CDS_product_hypothetical_protein_681	Benniella sp	Benniella sp. AD185 Hypothetical	hypothetical	111
AD185_CDS_product_hypothetical_protein_682	Benniella sp	Benniella sp. AD185 Hypothetical	hypothetical	285
AD185_CDS_product_hypothetical_protein_683	Benniella sp	Benniella sp. AD185 Hypothetical	hypothetical	261
AD185_CDS_product_hypothetical_protein_684	Benniella sp	Benniella sp. AD185 Hypothetical	hypothetical	131
AD185_CDS_product_hypothetical_protein_685	Benniella sp	Benniella sp. AD185 Hypothetical	hypothetical	119
AD185_CDS_product_hypothetical_protein_686	Benniella sp	Benniella sp. AD185 Hypothetical	hypothetical	62
AD185_CDS_product_hypothetical_protein_687	Benniella sp	Benniella sp. AD185 Hypothetical	hypothetical	124
AD185_CDS_product_hypothetical_protein_688	Benniella sp	Benniella sp. AD185 Hypothetical	hypothetical	72
AD185_CDS_product_hypothetical_protein_689	Benniella sp	Benniella sp. AD185 Hypothetical	hypothetical	85
AD185_CDS_product_hypothetical_protein_690	Benniella sp	Benniella sp. AD185 Hypothetical	hypothetical	69
AD185_CDS_product_hypothetical_protein_691	Benniella sp	Benniella sp. AD185 Hypothetical	hypothetical	83
AD185_CDS_product_hypothetical_protein_692	Benniella sp	Benniella sp. AD185 Hypothetical	hypothetical	72
AD185_CDS_product_hypothetical_protein_693	Benniella sp	Benniella sp. AD185 Hypothetical	hypothetical	39
AD185_CDS_product_hypothetical_protein_694	Benniella sp	Benniella sp. AD185 Hypothetical	hypothetical	67
AD185_CDS_product_hypothetical_protein_695	Benniella sp	Benniella sp. AD185 Hypothetical	hypothetical	195
AD185_CDS_product_hypothetical_protein_696	Benniella sp	Benniella sp. AD185 Hypothetical	hypothetical	35
AD185_CDS_product_hypothetical_protein_697	Benniella sp	Benniella sp. AD185 Hypothetical	hypothetical	136
AD185_CDS_product_hypothetical_protein_698	Benniella sp	Benniella sp. AD185 Hypothetical	hypothetical	659
AD185_CDS_product_hypothetical_protein_699	Benniella sp	Benniella sp. AD185 Hypothetical	hypothetical	131
AD185_CDS_product_hypothetical_protein_700	Benniella sp	Benniella sp. AD185 Hypothetical	hypothetical	79
AD185_CDS_product_hypothetical_protein_701	Benniella sp	Benniella sp. AD185 Hypothetical	hypothetical	143
AD185_CDS_product_hypothetical_protein_702	Benniella sp	Benniella sp. AD185 Hypothetical	hypothetical	125
AD185_CDS_product_hypothetical_protein_703	Benniella sp	Benniella sp. AD185 Hypothetical	hypothetical	183
AD185_CDS_product_hypothetical_protein_704	Benniella sp	Benniella sp. AD185 Hypothetical	hypothetical	333
AD185_CDS_product_hypothetical_protein_705	Benniella sp	Benniella sp. AD185 Hypothetical	hypothetical	214
AD185_CDS_product_hypothetical_protein_706	Benniella sp	Benniella sp. AD185 Hypothetical	hypothetical	159
AD185_CDS_product_hypothetical_protein_707	Benniella sp	Benniella sp. AD185 Hypothetical	hypothetical	105
AD185_CDS_product_hypothetical_protein_708	Benniella sp	Benniella sp. AD185 Hypothetical	hypothetical	301
AD185_CDS_product_hypothetical_protein_709	Benniella sp	Benniella sp. AD185 Hypothetical	hypothetical	239
AD185_CDS_product_hypothetical_protein_710	Benniella sp	Benniella sp. AD185 Hypothetical	hypothetical	61
AD185_CDS_product_hypothetical_protein_711	Benniella sp	Benniella sp. AD185 Hypothetical	hypothetical	95
AD185_CDS_product_hypothetical_protein_712	Benniella sp	Benniella sp. AD185 Hypothetical	hypothetical	51
AD185_CDS_product_hypothetical_protein_713	Benniella sp	Benniella sp. AD185 Hypothetical	hypothetical	165
AD185_CDS_product_hypothetical_protein_714	Benniella sp	Benniella sp. AD185 Hypothetical	hypothetical	189
AD185_CDS_product_hypothetical_protein_715	Benniella sp	Benniella sp. AD185 Hypothetical	hypothetical	100
AD185_CDS_product_hypothetical_protein_716	Benniella sp	Benniella sp. AD185 Hypothetical	hypothetical	109
AD185_CDS_product_hypothetical_protein_717	Benniella sp	Benniella sp. AD185 Hypothetical	hypothetical	151
AD185_CDS_product_hypothetical_protein_718	Benniella sp	Benniella sp. AD185 Hypothetical	hypothetical	58
AD185_CDS_product_hypothetical_protein_719	Benniella sp	Benniella sp. AD185 Hypothetical	hypothetical	51
AD185_CDS_product_hypothetical_protein_720	Benniella sp	Benniella sp. AD185 Hypothetical	hypothetical	88
AD185_CDS_product_hypothetical_protein_721	Benniella sp	Benniella sp. AD185 Hypothetical	hypothetical	52
AD185_CDS_product_hypothetical_protein_722	Benniella sp	Benniella sp. AD185 Hypothetical	hypothetical	102
AD185_CDS_product_hypothetical_protein_723	Benniella sp	Benniella sp. AD185 Hypothetical	hypothetical	179
AD185_CDS_product_hypothetical_protein_724	Benniella sp	Benniella sp. AD185 Hypothetical	hypothetical	44
AD185_CDS_product_hypothetical_protein_725	Benniella sp	Benniella sp. AD185 Hypothetical	hypothetical	118
AD185_CDS_product_hypothetical_protein_726	Benniella sp	Benniella sp. AD185 Hypothetical	hypothetical	87
AD185_CDS_product_hypothetical_protein_727	Benniella sp	Benniella sp. AD185 Hypothetical	hypothetical	89
AD185_CDS_product_hypothetical_protein_728	Benniella sp	Benniella sp. AD185 Hypothetical	hypothetical	174
AD185_CDS_product_hypothetical_protein_729	Benniella sp	Benniella sp. AD185 Hypothetical	hypothetical	131
AD185_CDS_product_hypothetical_protein_730	Benniella sp	Benniella sp. AD185 Hypothetical	hypothetical	276
AD185_CDS_product_hypothetical_protein_731	Benniella sp	Benniella sp. AD185 Hypothetical	hypothetical	136
AD185_CDS_product_hypothetical_protein_732	Benniella sp	Benniella sp. AD185 Hypothetical	hypothetical	59
AD185_CDS_product_hypothetical_protein_733	Benniella sp	Benniella sp. AD185 Hypothetical	hypothetical	215
AD185_CDS_product_hypothetical_protein_734	Benniella sp	Benniella sp. AD185 Hypothetical	hypothetical	39
AD185_CDS_product_hypothetical_protein_735	Benniella sp	Benniella sp. AD185 Hypothetical	hypothetical	105
AD185_CDS_product_hypothetical_protein_736	Benniella sp	Benniella sp. AD185 Hypothetical	hypothetical	103
AD185_CDS_product_hypothetical_protein_737	Benniella sp	Benniella sp. AD185 Hypothetical	hypothetical	34
AD185_CDS_product_hypothetical_protein_738	Benniella sp	Benniella sp. AD185 Hypothetical	hypothetical	978
AD185_CDS_product_hypothetical_protein_739	Benniella sp	Benniella sp. AD185 Hypothetical	hypothetical	221
AD185_CDS_product_hypothetical_protein_740	Benniella sp	Benniella sp. AD185 Hypothetical	hypothetical	186
AD185_CDS_product_hypothetical_protein_741	Benniella sp	Benniella sp. AD185 Hypothetical	hypothetical	132
AD185_CDS_product_hypothetical_protein_742	Benniella sp	Benniella sp. AD185 Hypothetical	hypothetical	332
AD185_CDS_product_hypothetical_protein_743	Benniella sp	Benniella sp. AD185 Hypothetical	hypothetical	64
AD185_CDS_product_hypothetical_protein_744	Benniella sp	Benniella sp. AD185 Hypothetical	hypothetical	309
AD185_CDS_product_hypothetical_protein_745	Benniella sp	Benniella sp. AD185 Hypothetical	hypothetical	112
AD185_CDS_product_hypothetical_protein_746	Benniella sp	Benniella sp. AD185 Hypothetical	hypothetical	87
AD185_CDS_product_hypothetical_protein_747	Benniella sp	Benniella sp. AD185 Hypothetical	hypothetical	161
AD185_CDS_product_hypothetical_protein_748	Benniella sp	Benniella sp. AD185 Hypothetical	hypothetical	183
AD185_CDS_product_hypothetical_protein_749	Benniella sp	Benniella sp. AD185 Hypothetical	hypothetical	90
AD185_CDS_product_hypothetical_protein_750	Benniella sp	Benniella sp. AD185 Hypothetical	hypothetical	97
AD185_CDS_product_hypothetical_protein_751	Benniella sp	Benniella sp. AD185 Hypothetical	hypothetical	202
AD185_CDS_product_hypothetical_protein_752	Benniella sp	Benniella sp. AD185 Hypothetical	hypothetical	82
AD185_CDS_product_hypothetical_protein_753	Benniella sp	Benniella sp. AD185 Hypothetical	hypothetical	504
AD185_CDS_product_hypothetical_protein_754	Benniella sp	Benniella sp. AD185 Hypothetical	hypothetical	213
AD185_CDS_product_hypothetical_protein_755	Benniella sp	Benniella sp. AD185 Hypothetical	hypothetical	130
AD185_CDS_product_hypothetical_protein_756	Benniella sp	Benniella sp. AD185 Hypothetical	hypothetical	113
AD185_CDS_product_hypothetical_protein_757	Benniella sp	Benniella sp. AD185 Hypothetical	hypothetical	107
AD185_CDS_product_hypothetical_protein_758	Benniella sp	Benniella sp. AD185 Hypothetical	hypothetical	368
AD185_CDS_product_hypothetical_protein_759	Benniella sp	Benniella sp. AD185 Hypothetical	hypothetical	109
AD185_CDS_product_hypothetical_protein_760	Benniella sp	Benniella sp. AD185 Hypothetical	hypothetical	40
AD185_CDS_product_hypothetical_protein_761	Benniella sp	Benniella sp. AD185 Hypothetical	hypothetical	116
AD185_CDS_product_hypothetical_protein_762	Benniella sp	Benniella sp. AD185 Hypothetical	hypothetical	91
AD185_CDS_product_hypothetical_protein_763	Benniella sp	Benniella sp. AD185 Hypothetical	hypothetical	34
AD185_CDS_product_hypothetical_protein_764	Benniella sp	Benniella sp. AD185 Hypothetical	hypothetical	123
AD185_CDS_product_hypothetical_protein_765	Benniella sp	Benniella sp. AD185 Hypothetical	hypothetical	54
AD185_CDS_product_hypothetical_protein_766	Benniella sp	Benniella sp. AD185 Hypothetical	hypothetical	361
AD185_CDS_product_hypothetical_protein_767	Benniella sp	Benniella sp. AD185 Hypothetical	hypothetical	140
AD185_CDS_product_hypothetical_protein_768	Benniella sp	Benniella sp. AD185 Hypothetical	hypothetical	207
AD185_CDS_product_hypothetical_protein_769	Benniella sp	Benniella sp. AD185 Hypothetical	hypothetical	273
AD185_CDS_product_hypothetical_protein_770	Benniella sp	Benniella sp. AD185 Hypothetical	hypothetical	61
AD185_CDS_product_hypothetical_protein_771	Benniella sp	Benniella sp. AD185 Hypothetical	hypothetical	89
AD185_CDS_product_hypothetical_protein_772	Benniella sp	Benniella sp. AD185 Hypothetical	hypothetical	63
AD185_CDS_product_hypothetical_protein_773	Benniella sp	Benniella sp. AD185 Hypothetical	hypothetical	36
AD185_CDS_product_hypothetical_protein_774	Benniella sp	Benniella sp. AD185 Hypothetical	hypothetical	165
AD185_CDS_product_hypothetical_protein_775	Benniella sp	Benniella sp. AD185 Hypothetical	hypothetical	183
AD185_CDS_product_hypothetical_protein_776	Benniella sp	Benniella sp. AD185 Hypothetical	hypothetical	54
AD185_CDS_product_hypothetical_protein_777	Benniella sp	Benniella sp. AD185 Hypothetical	hypothetical	204
AD185_CDS_product_hypothetical_protein_778	Benniella sp	Benniella sp. AD185 Hypothetical	hypothetical	231
AD185_CDS_product_hypothetical_protein_779	Benniella sp	Benniella sp. AD185 Hypothetical	hypothetical	632
AD185_CDS_product_hypothetical_protein_780	Benniella sp	Benniella sp. AD185 Hypothetical	hypothetical	150
AD185_CDS_product_hypothetical_protein_781	Benniella sp	Benniella sp. AD185 Hypothetical	hypothetical	182
AD185_CDS_product_hypothetical_protein_782	Benniella sp	Benniella sp. AD185 Hypothetical	hypothetical	64
AD185_CDS_product_hypothetical_protein_783	Benniella sp	Benniella sp. AD185 Hypothetical	hypothetical	67
AD185_CDS_product_hypothetical_protein_784	Benniella sp	Benniella sp. AD185 Hypothetical	hypothetical	170
AD185_CDS_product_hypothetical_protein_785	Benniella sp	Benniella sp. AD185 Hypothetical	hypothetical	182
AD185_CDS_product_hypothetical_protein_786	Benniella sp	Benniella sp. AD185 Hypothetical	hypothetical	58
AD185_CDS_product_hypothetical_protein_787	Benniella sp	Benniella sp. AD185 Hypothetical	hypothetical	113
AD185_CDS_product_hypothetical_protein_788	Benniella sp	Benniella sp. AD185 Hypothetical	hypothetical	413
AD185_CDS_product_hypothetical_protein_789	Benniella sp	Benniella sp. AD185 Hypothetical	hypothetical	118
AD185_CDS_product_hypothetical_protein_790	Benniella sp	Benniella sp. AD185 Hypothetical	hypothetical	958
AD185_CDS_product_hypothetical_protein_791	Benniella sp	Benniella sp. AD185 Hypothetical	hypothetical	294
AD185_CDS_product_hypothetical_protein_792	Benniella sp	Benniella sp. AD185 Hypothetical	hypothetical	84
AD185_CDS_product_hypothetical_protein_793	Benniella sp	Benniella sp. AD185 Hypothetical	hypothetical	54
AD185_CDS_product_hypothetical_protein_794	Benniella sp	Benniella sp. AD185 Hypothetical	hypothetical	73
AD185_CDS_product_hypothetical_protein_795	Benniella sp	Benniella sp. AD185 Hypothetical	hypothetical	42
AD185_CDS_product_hypothetical_protein_796	Benniella sp	Benniella sp. AD185 Hypothetical	hypothetical	107
AD185_CDS_product_hypothetical_protein_797	Benniella sp	Benniella sp. AD185 Hypothetical	hypothetical	134
AD185_CDS_product_hypothetical_protein_798	Benniella sp	Benniella sp. AD185 Hypothetical	hypothetical	69
AD185_CDS_product_hypothetical_protein_799	Benniella sp	Benniella sp. AD185 Hypothetical	hypothetical	66
AD185_CDS_product_hypothetical_protein_800	Benniella sp	Benniella sp. AD185 Hypothetical	hypothetical	119
AD185_CDS_product_hypothetical_protein_801	Benniella sp	Benniella sp. AD185 Hypothetical	hypothetical	123
AD185_CDS_product_hypothetical_protein_802	Benniella sp	Benniella sp. AD185 Hypothetical	hypothetical	62
AD185_CDS_product_hypothetical_protein_803	Benniella sp	Benniella sp. AD185 Hypothetical	hypothetical	62
AD185_CDS_product_hypothetical_protein_804	Benniella sp	Benniella sp. AD185 Hypothetical	hypothetical	420
AD185_CDS_product_hypothetical_protein_805	Benniella sp	Benniella sp. AD185 Hypothetical	hypothetical	190
AD185_CDS_product_hypothetical_protein_806	Benniella sp	Benniella sp. AD185 Hypothetical	hypothetical	166
AD185_CDS_product_hypothetical_protein_807	Benniella sp	Benniella sp. AD185 Hypothetical	hypothetical	515
AD185_CDS_product_hypothetical_protein_808	Benniella sp	Benniella sp. AD185 Hypothetical	hypothetical	335
AD185_CDS_product_hypothetical_protein_809	Benniella sp	Benniella sp. AD185 Hypothetical	hypothetical	68
AD185_CDS_product_hypothetical_protein_810	Benniella sp	Benniella sp. AD185 Hypothetical	hypothetical	273
AD185_CDS_product_hypothetical_protein_811	Benniella sp	Benniella sp. AD185 Hypothetical	hypothetical	31
AD185_CDS_product_hypothetical_protein_812	Benniella sp	Benniella sp. AD185 Hypothetical	hypothetical	80
AD185_CDS_product_hypothetical_protein_813	Benniella sp	Benniella sp. AD185 Hypothetical	hypothetical	92
AD185_CDS_product_hypothetical_protein_814	Benniella sp	Benniella sp. AD185 Hypothetical	hypothetical	80
AD185_CDS_product_hypothetical_protein_815	Benniella sp	Benniella sp. AD185 Hypothetical	hypothetical	138
AD185_CDS_product_hypothetical_protein_816	Benniella sp	Benniella sp. AD185 Hypothetical	hypothetical	214
AD185_CDS_product_hypothetical_protein_817	Benniella sp	Benniella sp. AD185 Hypothetical	hypothetical	103
AD185_CDS_product_hypothetical_protein_818	Benniella sp	Benniella sp. AD185 Hypothetical	hypothetical	507
AD185_CDS_product_hypothetical_protein_819	Benniella sp	Benniella sp. AD185 Hypothetical	hypothetical	387
AD185_CDS_product_hypothetical_protein_820	Benniella sp	Benniella sp. AD185 Hypothetical	hypothetical	111
AD185_CDS_product_hypothetical_protein_821	Benniella sp	Benniella sp. AD185 Hypothetical	hypothetical	99
AD185_CDS_product_hypothetical_protein_822	Benniella sp	Benniella sp. AD185 Hypothetical	hypothetical	249
AD185_CDS_product_hypothetical_protein_823	Benniella sp	Benniella sp. AD185 Hypothetical	hypothetical	83
AD185_CDS_product_hypothetical_protein_824	Benniella sp	Benniella sp. AD185 Hypothetical	hypothetical	507
AD185_CDS_product_hypothetical_protein_825	Benniella sp	Benniella sp. AD185 Hypothetical	hypothetical	57
AD185_CDS_product_hypothetical_protein_826	Benniella sp	Benniella sp. AD185 Hypothetical	hypothetical	434
AD185_CDS_product_hypothetical_protein_827	Benniella sp	Benniella sp. AD185 Hypothetical	hypothetical	617
AD185_CDS_product_hypothetical_protein_828	Benniella sp	Benniella sp. AD185 Hypothetical	hypothetical	1563
AD185_CDS_product_hypothetical_protein_829	Benniella sp	Benniella sp. AD185 Hypothetical	hypothetical	253
AD185_CDS_product_hypothetical_protein_830	Benniella sp	Benniella sp. AD185 Hypothetical	hypothetical	551
AD185_CDS_product_hypothetical_protein_831	Benniella sp	Benniella sp. AD185 Hypothetical	hypothetical	105
AD185_CDS_product_hypothetical_protein_832	Benniella sp	Benniella sp. AD185 Hypothetical	hypothetical	87
AD185_CDS_product_hypothetical_protein_833	Benniella sp	Benniella sp. AD185 Hypothetical	hypothetical	361
AD185_CDS_product_hypothetical_protein_834	Benniella sp	Benniella sp. AD185 Hypothetical	hypothetical	54
AD185_CDS_product_hypothetical_protein_835	Benniella sp	Benniella sp. AD185 Hypothetical	hypothetical	123
AD185_CDS_product_hypothetical_protein_836	Benniella sp	Benniella sp. AD185 Hypothetical	hypothetical	87
AD185_CDS_product_hypothetical_protein_837	Benniella sp	Benniella sp. AD185 Hypothetical	hypothetical	105
AD185_CDS_product_hypothetical_protein_838	Benniella sp	Benniella sp. AD185 Hypothetical	hypothetical	114
AD185_CDS_product_hypothetical_protein_839	Benniella sp	Benniella sp. AD185 Hypothetical	hypothetical	112
AD185_CDS_product_hypothetical_protein_840	Benniella sp	Benniella sp. AD185 Hypothetical	hypothetical	127
AD185_CDS_product_hypothetical_protein_841	Benniella sp	Benniella sp. AD185 Hypothetical	hypothetical	140
AD185_CDS_product_hypothetical_protein_842	Benniella sp	Benniella sp. AD185 Hypothetical	hypothetical	125
AD185_CDS_product_hypothetical_protein_843	Benniella sp	Benniella sp. AD185 Hypothetical	hypothetical	133
AD185_CDS_product_hypothetical_protein_844	Benniella sp	Benniella sp. AD185 Hypothetical	hypothetical	701
AD185_CDS_product_hypothetical_protein_845	Benniella sp	Benniella sp. AD185 Hypothetical	hypothetical	295
AD185_CDS_product_hypothetical_protein_846	Benniella sp	Benniella sp. AD185 Hypothetical	hypothetical	988
AD185_CDS_product_hypothetical_protein_847	Benniella sp	Benniella sp. AD185 Hypothetical	hypothetical	39
AD185_CDS_product_hypothetical_protein_848	Benniella sp	Benniella sp. AD185 Hypothetical	hypothetical	39
AD185_CDS_product_hypothetical_protein_849	Benniella sp	Benniella sp. AD185 Hypothetical	hypothetical	1930
AD185_CDS_product_hypothetical_protein_850	Benniella sp	Benniella sp. AD185 Hypothetical	hypothetical	231
AD185_CDS_product_hypothetical_protein_851	Benniella sp	Benniella sp. AD185 Hypothetical	hypothetical	387
AD185_CDS_product_hypothetical_protein_852	Benniella sp	Benniella sp. AD185 Hypothetical	hypothetical	34
AD185_CDS_product_hypothetical_protein_853	Benniella sp	Benniella sp. AD185 Hypothetical	hypothetical	61
AD185_CDS_product_hypothetical_protein_854	Benniella sp	Benniella sp. AD185 Hypothetical	hypothetical	87
AD185_CDS_product_hypothetical_protein_855	Benniella sp	Benniella sp. AD185 Hypothetical	hypothetical	55
AD185_CDS_product_hypothetical_protein_856	Benniella sp	Benniella sp. AD185 Hypothetical	hypothetical	744
AD185_CDS_product_hypothetical_protein_857	Benniella sp	Benniella sp. AD185 Hypothetical	hypothetical	858
AD185_CDS_product_hypothetical_protein_858	Benniella sp	Benniella sp. AD185 Hypothetical	hypothetical	193
AD185_CDS_product_hypothetical_protein_859	Benniella sp	Benniella sp. AD185 Hypothetical	hypothetical	184
AD185_CDS_product_hypothetical_protein_860	Benniella sp	Benniella sp. AD185 Hypothetical	hypothetical	113
AD185_CDS_product_hypothetical_protein_861	Benniella sp	Benniella sp. AD185 Hypothetical	hypothetical	137
AD185_CDS_product_hypothetical_protein_862	Benniella sp	Benniella sp. AD185 Hypothetical	hypothetical	97
AD185_CDS_product_hypothetical_protein_863	Benniella sp	Benniella sp. AD185 Hypothetical	hypothetical	99
AD185_CDS_product_hypothetical_protein_864	Benniella sp	Benniella sp. AD185 Hypothetical	hypothetical	212
AD185_CDS_product_hypothetical_protein_865	Benniella sp	Benniella sp. AD185 Hypothetical	hypothetical	377
AD185_CDS_product_hypothetical_protein_866	Benniella sp	Benniella sp. AD185 Hypothetical	hypothetical	102
AD185_CDS_product_hypothetical_protein_867	Benniella sp	Benniella sp. AD185 Hypothetical	hypothetical	216
AD185_CDS_product_hypothetical_protein_868	Benniella sp	Benniella sp. AD185 Hypothetical	hypothetical	130
AD185_CDS_product_hypothetical_protein_869	Benniella sp	Benniella sp. AD185 Hypothetical	hypothetical	201
AD185_CDS_product_hypothetical_protein_870	Benniella sp	Benniella sp. AD185 Hypothetical	hypothetical	65
AD185_CDS_product_hypothetical_protein_871	Benniella sp	Benniella sp. AD185 Hypothetical	hypothetical	90
AD185_CDS_product_hypothetical_protein_872	Benniella sp	Benniella sp. AD185 Hypothetical	hypothetical	49
AD185_CDS_product_hypothetical_protein_873	Benniella sp	Benniella sp. AD185 Hypothetical	hypothetical	311
AD185_CDS_product_hypothetical_protein_874	Benniella sp	Benniella sp. AD185 Hypothetical	hypothetical	59
AD185_CDS_product_hypothetical_protein_875	Benniella sp	Benniella sp. AD185 Hypothetical	hypothetical	92
AD185_CDS_product_hypothetical_protein_876	Benniella sp	Benniella sp. AD185 Hypothetical	hypothetical	84
AD185_CDS_product_hypothetical_protein_877	Benniella sp	Benniella sp. AD185 Hypothetical	hypothetical	109
AD185_CDS_product_hypothetical_protein_878	Benniella sp	Benniella sp. AD185 Hypothetical	hypothetical	95
AD185_CDS_product_hypothetical_protein_879	Benniella sp	Benniella sp. AD185 Hypothetical	hypothetical	83
AD185_CDS_product_hypothetical_protein_880	Benniella sp	Benniella sp. AD185 Hypothetical	hypothetical	65
AD185_CDS_product_hypothetical_protein_881	Benniella sp	Benniella sp. AD185 Hypothetical	hypothetical	338
AD185_CDS_product_hypothetical_protein_882	Benniella sp	Benniella sp. AD185 Hypothetical	hypothetical	68
AD185_CDS_product_hypothetical_protein_883	Benniella sp	Benniella sp. AD185 Hypothetical	hypothetical	97
AD185_CDS_product_hypothetical_protein_884	Benniella sp	Benniella sp. AD185 Hypothetical	hypothetical	53
AD185_CDS_product_hypothetical_protein_885	Benniella sp	Benniella sp. AD185 Hypothetical	hypothetical	169
AD185_CDS_product_hypothetical_protein_886	Benniella sp	Benniella sp. AD185 Hypothetical	hypothetical	165
AD185_CDS_product_hypothetical_protein_887	Benniella sp	Benniella sp. AD185 Hypothetical	hypothetical	564
AD185_CDS_product_hypothetical_protein_888	Benniella sp	Benniella sp. AD185 Hypothetical	hypothetical	61
AD185_CDS_product_hypothetical_protein_889	Benniella sp	Benniella sp. AD185 Hypothetical	hypothetical	62
AD185_CDS_product_hypothetical_protein_890	Benniella sp	Benniella sp. AD185 Hypothetical	hypothetical	249
AD185_CDS_product_hypothetical_protein_891	Benniella sp	Benniella sp. AD185 Hypothetical	hypothetical	39
AD185_CDS_product_hypothetical_protein_892	Benniella sp	Benniella sp. AD185 Hypothetical	hypothetical	147
AD185_CDS_product_hypothetical_protein_893	Benniella sp	Benniella sp. AD185 Hypothetical	hypothetical	247
AD185_CDS_product_hypothetical_protein_894	Benniella sp	Benniella sp. AD185 Hypothetical	hypothetical	220
AD185_CDS_product_hypothetical_protein_895	Benniella sp	Benniella sp. AD185 Hypothetical	hypothetical	165
AD185_CDS_product_hypothetical_protein_896	Benniella sp	Benniella sp. AD185 Hypothetical	hypothetical	850
AD185_CDS_product_hypothetical_protein_897	Benniella sp	Benniella sp. AD185 Hypothetical	hypothetical	146
AD185_CDS_product_hypothetical_protein_898	Benniella sp	Benniella sp. AD185 Hypothetical	hypothetical	123
AD185_CDS_product_hypothetical_protein_899	Benniella sp	Benniella sp. AD185 Hypothetical	hypothetical	99
AD185_CDS_product_hypothetical_protein_900	Benniella sp	Benniella sp. AD185 Hypothetical	hypothetical	162
AD185_CDS_product_hypothetical_protein_901	Benniella sp	Benniella sp. AD185 Hypothetical	hypothetical	30
AD185_CDS_product_hypothetical_protein_902	Benniella sp	Benniella sp. AD185 Hypothetical	hypothetical	77
AD185_CDS_product_hypothetical_protein_903	Benniella sp	Benniella sp. AD185 Hypothetical	hypothetical	100
AD185_CDS_product_hypothetical_protein_904	Benniella sp	Benniella sp. AD185 Hypothetical	hypothetical	184
AD185_CDS_product_hypothetical_protein_905	Benniella sp	Benniella sp. AD185 Hypothetical	hypothetical	226
AD185_CDS_product_hypothetical_protein_906	Benniella sp	Benniella sp. AD185 Hypothetical	hypothetical	74
AD185_CDS_product_hypothetical_protein_907	Benniella sp	Benniella sp. AD185 Hypothetical	hypothetical	78
AD185_CDS_product_hypothetical_protein_908	Benniella sp	Benniella sp. AD185 Hypothetical	hypothetical	119
AD185_CDS_product_hypothetical_protein_909	Benniella sp	Benniella sp. AD185 Hypothetical	hypothetical	49
AD185_CDS_product_hypothetical_protein_910	Benniella sp	Benniella sp. AD185 Hypothetical	hypothetical	66
AD185_CDS_product_hypothetical_protein_911	Benniella sp	Benniella sp. AD185 Hypothetical	hypothetical	145
AD185_CDS_product_hypothetical_protein_912	Benniella sp	Benniella sp. AD185 Hypothetical	hypothetical	73
AD185_CDS_product_hypothetical_protein_913	Benniella sp	Benniella sp. AD185 Hypothetical	hypothetical	78
AD185_CDS_product_hypothetical_protein_914	Benniella sp	Benniella sp. AD185 Hypothetical	hypothetical	76
AD185_CDS_product_hypothetical_protein_915	Benniella sp	Benniella sp. AD185 Hypothetical	hypothetical	124
AD185_CDS_product_hypothetical_protein_916	Benniella sp	Benniella sp. AD185 Hypothetical	hypothetical	42
AD185_CDS_product_hypothetical_protein_917	Benniella sp	Benniella sp. AD185 Hypothetical	hypothetical	193
AD185_CDS_product_hypothetical_protein_918	Benniella sp	Benniella sp. AD185 Hypothetical	hypothetical	80
AD185_CDS_product_hypothetical_protein_919	Benniella sp	Benniella sp. AD185 Hypothetical	hypothetical	75
AD185_CDS_product_hypothetical_protein_920	Benniella sp	Benniella sp. AD185 Hypothetical	hypothetical	89
AD185_CDS_product_hypothetical_protein_921	Benniella sp	Benniella sp. AD185 Hypothetical	hypothetical	76
AD185_CDS_product_hypothetical_protein_922	Benniella sp	Benniella sp. AD185 Hypothetical	hypothetical	336
AD185_CDS_product_hypothetical_protein_923	Benniella sp	Benniella sp. AD185 Hypothetical	hypothetical	187
AD185_CDS_product_hypothetical_protein_924	Benniella sp	Benniella sp. AD185 Hypothetical	hypothetical	73
AD185_CDS_product_hypothetical_protein_925	Benniella sp	Benniella sp. AD185 Hypothetical	hypothetical	118
AD185_CDS_product_hypothetical_protein_926	Benniella sp	Benniella sp. AD185 Hypothetical	hypothetical	414
AD185_CDS_product_hypothetical_protein_927	Benniella sp	Benniella sp. AD185 Hypothetical	hypothetical	198
AD185_CDS_product_hypothetical_protein_928	Benniella sp	Benniella sp. AD185 Hypothetical	hypothetical	174
AD185_CDS_product_hypothetical_protein_929	Benniella sp	Benniella sp. AD185 Hypothetical	hypothetical	453
AD185_CDS_product_hypothetical_protein_930	Benniella sp	Benniella sp. AD185 Hypothetical	hypothetical	81
AD185_CDS_product_hypothetical_protein_931	Benniella sp	Benniella sp. AD185 Hypothetical	hypothetical	257
AD185_CDS_product_hypothetical_protein_932	Benniella sp	Benniella sp. AD185 Hypothetical	hypothetical	331
AD185_CDS_product_hypothetical_protein_933	Benniella sp	Benniella sp. AD185 Hypothetical	hypothetical	178
AD185_CDS_product_hypothetical_protein_934	Benniella sp	Benniella sp. AD185 Hypothetical	hypothetical	174
AD185_CDS_product_hypothetical_protein_935	Benniella sp	Benniella sp. AD185 Hypothetical	hypothetical	130
AD185_CDS_product_hypothetical_protein_936	Benniella sp	Benniella sp. AD185 Hypothetical	hypothetical	200
AD185_CDS_product_hypothetical_protein_937	Benniella sp	Benniella sp. AD185 Hypothetical	hypothetical	292
AD185_CDS_product_hypothetical_protein_938	Benniella sp	Benniella sp. AD185 Hypothetical	hypothetical	751
AD185_CDS_product_hypothetical_protein_939	Benniella sp	Benniella sp. AD185 Hypothetical	hypothetical	66
AD185_CDS_product_hypothetical_protein_940	Benniella sp	Benniella sp. AD185 Hypothetical	hypothetical	98
AD185_CDS_product_hypothetical_protein_941	Benniella sp	Benniella sp. AD185 Hypothetical	hypothetical	239
AD185_CDS_product_hypothetical_protein_942	Benniella sp	Benniella sp. AD185 Hypothetical	hypothetical	668
AD185_CDS_product_hypothetical_protein_943	Benniella sp	Benniella sp. AD185 Hypothetical	hypothetical	41
AD185_CDS_product_hypothetical_protein_944	Benniella sp	Benniella sp. AD185 Hypothetical	hypothetical	98
AD185_CDS_product_hypothetical_protein_945	Benniella sp	Benniella sp. AD185 Hypothetical	hypothetical	291
AD185_CDS_product_hypothetical_protein_946	Benniella sp	Benniella sp. AD185 Hypothetical	hypothetical	100
AD185_CDS_product_hypothetical_protein_947	Benniella sp	Benniella sp. AD185 Hypothetical	hypothetical	196
AD185_CDS_product_hypothetical_protein_948	Benniella sp	Benniella sp. AD185 Hypothetical	hypothetical	70
AD185_CDS_product_hypothetical_protein_949	Benniella sp	Benniella sp. AD185 Hypothetical	hypothetical	119
AD185_CDS_product_hypothetical_protein_950	Benniella sp	Benniella sp. AD185 Hypothetical	hypothetical	63
AD185_CDS_product_hypothetical_protein_951	Benniella sp	Benniella sp. AD185 Hypothetical	hypothetical	126
AD185_CDS_product_hypothetical_protein_952	Benniella sp	Benniella sp. AD185 Hypothetical	hypothetical	119
AD185_CDS_product_hypothetical_protein_953	Benniella sp	Benniella sp. AD185 Hypothetical	hypothetical	204
AD185_CDS_product_hypothetical_protein_954	Benniella sp	Benniella sp. AD185 Hypothetical	hypothetical	126
AD185_CDS_product_hypothetical_protein_955	Benniella sp	Benniella sp. AD185 Hypothetical	hypothetical	90
AD185_CDS_product_hypothetical_protein_956	Benniella sp	Benniella sp. AD185 Hypothetical	hypothetical	175
AD185_CDS_product_hypothetical_protein_957	Benniella sp	Benniella sp. AD185 Hypothetical	hypothetical	89
AD185_CDS_product_hypothetical_protein_958	Benniella sp	Benniella sp. AD185 Hypothetical	hypothetical	53
AD185_CDS_product_hypothetical_protein_959	Benniella sp	Benniella sp. AD185 Hypothetical	hypothetical	59
AD185_CDS_product_hypothetical_protein_960	Benniella sp	Benniella sp. AD185 Hypothetical	hypothetical	279
AD185_CDS_product_hypothetical_protein_961	Benniella sp	Benniella sp. AD185 Hypothetical	hypothetical	134
AD185_CDS_product_hypothetical_protein_962	Benniella sp	Benniella sp. AD185 Hypothetical	hypothetical	80
AD185_CDS_product_hypothetical_protein_963	Benniella sp	Benniella sp. AD185 Hypothetical	hypothetical	168
AD185_CDS_product_hypothetical_protein_964	Benniella sp	Benniella sp. AD185 Hypothetical	hypothetical	290
AD185_CDS_product_hypothetical_protein_965	Benniella sp	Benniella sp. AD185 Hypothetical	hypothetical	157
AD185_CDS_product_hypothetical_protein_966	Benniella sp	Benniella sp. AD185 Hypothetical	hypothetical	791
AD185_CDS_product_hypothetical_protein_967	Benniella sp	Benniella sp. AD185 Hypothetical	hypothetical	88
AD185_CDS_product_hypothetical_protein_968	Benniella sp	Benniella sp. AD185 Hypothetical	hypothetical	88
AD185_CDS_product_hypothetical_protein_969	Benniella sp	Benniella sp. AD185 Hypothetical	hypothetical	97
AD185_CDS_product_hypothetical_protein_970	Benniella sp	Benniella sp. AD185 Hypothetical	hypothetical	109
AD185_CDS_product_hypothetical_protein_971	Benniella sp	Benniella sp. AD185 Hypothetical	hypothetical	478
AD185_CDS_product_hypothetical_protein_972	Benniella sp	Benniella sp. AD185 Hypothetical	hypothetical	181
AD185_CDS_product_hypothetical_protein_973	Benniella sp	Benniella sp. AD185 Hypothetical	hypothetical	152
AD185_CDS_product_hypothetical_protein_974	Benniella sp	Benniella sp. AD185 Hypothetical	hypothetical	121
AD185_CDS_product_hypothetical_protein_975	Benniella sp	Benniella sp. AD185 Hypothetical	hypothetical	51
AD185_CDS_product_hypothetical_protein_976	Benniella sp	Benniella sp. AD185 Hypothetical	hypothetical	48
AD185_CDS_product_hypothetical_protein_977	Benniella sp	Benniella sp. AD185 Hypothetical	hypothetical	69
AD185_CDS_product_hypothetical_protein_978	Benniella sp	Benniella sp. AD185 Hypothetical	hypothetical	46
AD185_CDS_product_hypothetical_protein_979	Benniella sp	Benniella sp. AD185 Hypothetical	hypothetical	211
AD185_CDS_product_hypothetical_protein_980	Benniella sp	Benniella sp. AD185 Hypothetical	hypothetical	32
AD185_CDS_product_hypothetical_protein_981	Benniella sp	Benniella sp. AD185 Hypothetical	hypothetical	113
AD185_CDS_product_hypothetical_protein_982	Benniella sp	Benniella sp. AD185 Hypothetical	hypothetical	234
AD185_CDS_product_hypothetical_protein_983	Benniella sp	Benniella sp. AD185 Hypothetical	hypothetical	90
AD185_CDS_product_hypothetical_protein_984	Benniella sp	Benniella sp. AD185 Hypothetical	hypothetical	134
AD185_CDS_product_hypothetical_protein_985	Benniella sp	Benniella sp. AD185 Hypothetical	hypothetical	47
AD185_CDS_product_hypothetical_protein_986	Benniella sp	Benniella sp. AD185 Hypothetical	hypothetical	175
AD185_CDS_product_hypothetical_protein_987	Benniella sp	Benniella sp. AD185 Hypothetical	hypothetical	332
AD185_CDS_product_hypothetical_protein_988	Benniella sp	Benniella sp. AD185 Hypothetical	hypothetical	99
AD185_CDS_product_hypothetical_protein_989	Benniella sp	Benniella sp. AD185 Hypothetical	hypothetical	473
AD185_CDS_product_hypothetical_protein_990	Benniella sp	Benniella sp. AD185 Hypothetical	hypothetical	132
AD185_CDS_product_hypothetical_protein_991	Benniella sp	Benniella sp. AD185 Hypothetical	hypothetical	87
AD185_CDS_product_hypothetical_protein_992	Benniella sp	Benniella sp. AD185 Hypothetical	hypothetical	147
AD185_CDS_product_hypothetical_protein_993	Benniella sp	Benniella sp. AD185 Hypothetical	hypothetical	384
AD185_CDS_product_hypothetical_protein_994	Benniella sp	Benniella sp. AD185 Hypothetical	hypothetical	356
AD185_CDS_product_hypothetical_protein_995	Benniella sp	Benniella sp. AD185 Hypothetical	hypothetical	45
AD185_CDS_product_hypothetical_protein_996	Benniella sp	Benniella sp. AD185 Hypothetical	hypothetical	36
AD185_CDS_product_hypothetical_protein_997	Benniella sp	Benniella sp. AD185 Hypothetical	hypothetical	75
AD185_CDS_product_hypothetical_protein_998	Benniella sp	Benniella sp. AD185 Hypothetical	hypothetical	315
AD185_CDS_product_hypothetical_protein_999	Benniella sp	Benniella sp. AD185 Hypothetical	hypothetical	88
AD185_CDS_product_hypothetical_protein_1000	Benniella sp	Benniella sp. AD185 Hypothetical	hypothetical	254
AD185_CDS_product_hypothetical_protein_1001	Benniella sp	Benniella sp. AD185 Hypothetical	hypothetical	173
AD185_CDS_product_hypothetical_protein_1002	Benniella sp	Benniella sp. AD185 Hypothetical	hypothetical	51
AD185_CDS_product_hypothetical_protein_1003	Benniella sp	Benniella sp. AD185 Hypothetical	hypothetical	72
AD185_CDS_product_hypothetical_protein_1004	Benniella sp	Benniella sp. AD185 Hypothetical	hypothetical	185
AD185_CDS_product_hypothetical_protein_1005	Benniella sp	Benniella sp. AD185 Hypothetical	hypothetical	394
AD185_CDS_product_hypothetical_protein_1006	Benniella sp	Benniella sp. AD185 Hypothetical	hypothetical	76
AD185_CDS_product_hypothetical_protein_1007	Benniella sp	Benniella sp. AD185 Hypothetical	hypothetical	75
AD185_CDS_product_hypothetical_protein_1008	Benniella sp	Benniella sp. AD185 Hypothetical	hypothetical	575
AD185_CDS_product_hypothetical_protein_1009	Benniella sp	Benniella sp. AD185 Hypothetical	hypothetical	641
AD185_CDS_product_hypothetical_protein_1010	Benniella sp	Benniella sp. AD185 Hypothetical	hypothetical	86
AD185_CDS_product_hypothetical_protein_1011	Benniella sp	Benniella sp. AD185 Hypothetical	hypothetical	89
AD185_CDS_product_hypothetical_protein_1012	Benniella sp	Benniella sp. AD185 Hypothetical	hypothetical	73
AD185_CDS_product_hypothetical_protein_1013	Benniella sp	Benniella sp. AD185 Hypothetical	hypothetical	169
AD185_CDS_product_hypothetical_protein_1014	Benniella sp	Benniella sp. AD185 Hypothetical	hypothetical	72
AD185_CDS_product_hypothetical_protein_1015	Benniella sp	Benniella sp. AD185 Hypothetical	hypothetical	31
AD185_CDS_product_hypothetical_protein_1016	Benniella sp	Benniella sp. AD185 Hypothetical	hypothetical	103
AD185_CDS_product_hypothetical_protein_1017	Benniella sp	Benniella sp. AD185 Hypothetical	hypothetical	284
AD185_CDS_product_hypothetical_protein_1018	Benniella sp	Benniella sp. AD185 Hypothetical	hypothetical	84
AD185_CDS_product_hypothetical_protein_1019	Benniella sp	Benniella sp. AD185 Hypothetical	hypothetical	196
AD185_CDS_product_hypothetical_protein_1020	Benniella sp	Benniella sp. AD185 Hypothetical	hypothetical	125
AD185_CDS_product_hypothetical_protein_1021	Benniella sp	Benniella sp. AD185 Hypothetical	hypothetical	76
AD185_CDS_product_hypothetical_protein_1022	Benniella sp	Benniella sp. AD185 Hypothetical	hypothetical	1228
AD185_CDS_product_hypothetical_protein_1023	Benniella sp	Benniella sp. AD185 Hypothetical	hypothetical	537
AD185_CDS_product_hypothetical_protein_1024	Benniella sp	Benniella sp. AD185 Hypothetical	hypothetical	39
AD185_CDS_product_hypothetical_protein_1025	Benniella sp	Benniella sp. AD185 Hypothetical	hypothetical	272
AD185_CDS_product_hypothetical_protein_1026	Benniella sp	Benniella sp. AD185 Hypothetical	hypothetical	193
AD185_CDS_product_hypothetical_protein_1027	Benniella sp	Benniella sp. AD185 Hypothetical	hypothetical	85
AD185_CDS_product_hypothetical_protein_1028	Benniella sp	Benniella sp. AD185 Hypothetical	hypothetical	93
AD185_CDS_product_hypothetical_protein_1029	Benniella sp	Benniella sp. AD185 Hypothetical	hypothetical	65
AD185_CDS_product_hypothetical_protein_1030	Benniella sp	Benniella sp. AD185 Hypothetical	hypothetical	71
AD185_CDS_product_hypothetical_protein_1031	Benniella sp	Benniella sp. AD185 Hypothetical	hypothetical	388
AD185_CDS_product_hypothetical_protein_1032	Benniella sp	Benniella sp. AD185 Hypothetical	hypothetical	106
AD185_CDS_product_hypothetical_protein_1033	Benniella sp	Benniella sp. AD185 Hypothetical	hypothetical	472
AD185_CDS_product_hypothetical_protein_1034	Benniella sp	Benniella sp. AD185 Hypothetical	hypothetical	71
AD185_CDS_product_hypothetical_protein_1035	Benniella sp	Benniella sp. AD185 Hypothetical	hypothetical	47
AD185_CDS_product_hypothetical_protein_1036	Benniella sp	Benniella sp. AD185 Hypothetical	hypothetical	63
AD185_CDS_product_hypothetical_protein_1037	Benniella sp	Benniella sp. AD185 Hypothetical	hypothetical	236
AD185_CDS_product_hypothetical_protein_1038	Benniella sp	Benniella sp. AD185 Hypothetical	hypothetical	87
AD185_CDS_product_hypothetical_protein_1039	Benniella sp	Benniella sp. AD185 Hypothetical	hypothetical	479
AD185_CDS_product_hypothetical_protein_1040	Benniella sp	Benniella sp. AD185 Hypothetical	hypothetical	209
AD185_CDS_product_hypothetical_protein_1041	Benniella sp	Benniella sp. AD185 Hypothetical	hypothetical	653
AD185_CDS_product_hypothetical_protein_1042	Benniella sp	Benniella sp. AD185 Hypothetical	hypothetical	103
AD185_CDS_product_hypothetical_protein_1043	Benniella sp	Benniella sp. AD185 Hypothetical	hypothetical	383
AD185_CDS_product_hypothetical_protein_1044	Benniella sp	Benniella sp. AD185 Hypothetical	hypothetical	79
AD185_CDS_product_hypothetical_protein_1045	Benniella sp	Benniella sp. AD185 Hypothetical	hypothetical	137
AD185_CDS_product_hypothetical_protein_1046	Benniella sp	Benniella sp. AD185 Hypothetical	hypothetical	90
AD185_CDS_product_hypothetical_protein_1047	Benniella sp	Benniella sp. AD185 Hypothetical	hypothetical	250
AD185_CDS_product_hypothetical_protein_1048	Benniella sp	Benniella sp. AD185 Hypothetical	hypothetical	155
AD185_CDS_product_hypothetical_protein_1049	Benniella sp	Benniella sp. AD185 Hypothetical	hypothetical	156
AD185_CDS_product_hypothetical_protein_1050	Benniella sp	Benniella sp. AD185 Hypothetical	hypothetical	112
AD185_CDS_product_hypothetical_protein_1051	Benniella sp	Benniella sp. AD185 Hypothetical	hypothetical	109
AD185_CDS_product_hypothetical_protein_1052	Benniella sp	Benniella sp. AD185 Hypothetical	hypothetical	97
AD185_CDS_product_hypothetical_protein_1053	Benniella sp	Benniella sp. AD185 Hypothetical	hypothetical	148
AD185_CDS_product_hypothetical_protein_1054	Benniella sp	Benniella sp. AD185 Hypothetical	hypothetical	46
AD185_CDS_product_hypothetical_protein_1055	Benniella sp	Benniella sp. AD185 Hypothetical	hypothetical	497
AD185_CDS_product_Inorganic_pyrophosphatase_1056	Benniella sp	Benniella sp. AD185 Annotated	annotated	180
AD185_CDS_product_Inosine_5'_monophosphate_dehydrogenase_1057	Benniella sp	Benniella sp. AD185 Annotated	annotated	345
AD185_CDS_product_Internalin_A_1058	Benniella sp	Benniella sp. AD185 Annotated	annotated	178
AD185_CDS_product_Internalin_J_1059	Benniella sp	Benniella sp. AD185 Annotated	annotated	87
AD185_CDS_product_Internalin_J_1060	Benniella sp	Benniella sp. AD185 Annotated	annotated	88
AD185_CDS_product_Iron_sulfur_cluster_carrier_protein_1061	Benniella sp	Benniella sp. AD185 Annotated	annotated	194
AD185_CDS_product_Isoleucine__tRNA_ligase_1062	Benniella sp	Benniella sp. AD185 Annotated	annotated	388
AD185_CDS_product_Isoleucine__tRNA_ligase_1063	Benniella sp	Benniella sp. AD185 Annotated	annotated	543
AD185_CDS_product_Leucine__tRNA_ligase_1064	Benniella sp	Benniella sp. AD185 Annotated	annotated	862
AD185_CDS_product_Linearmycin_resistance_ATP_binding_protein_LnrL_1065	Benniella sp	Benniella sp. AD185 Annotated	annotated	236
AD185_CDS_product_Lipopolysaccharide_assembly_protein_A_1066	Benniella sp	Benniella sp. AD185 Annotated	annotated	66
AD185_CDS_product_Lipoprotein_signal_peptidase_1067	Benniella sp	Benniella sp. AD185 Annotated	annotated	140
AD185_CDS_product_Lipoprotein_signal_peptidase_1068	Benniella sp	Benniella sp. AD185 Annotated	annotated	224
AD185_CDS_product_Lon_protease_1069	Benniella sp	Benniella sp. AD185 Annotated	annotated	156
AD185_CDS_product_Lon_protease_1070	Benniella sp	Benniella sp. AD185 Annotated	annotated	162
AD185_CDS_product_Lon_protease_1071	Benniella sp	Benniella sp. AD185 Annotated	annotated	239
AD185_CDS_product_Lon_protease_1072	Benniella sp	Benniella sp. AD185 Annotated	annotated	203
AD185_CDS_product_Lon_protease_1073	Benniella sp	Benniella sp. AD185 Annotated	annotated	352
AD185_CDS_product_Lon_protease_1_1074	Benniella sp	Benniella sp. AD185 Annotated	annotated	609
AD185_CDS_product_Lon_protease_1_1075	Benniella sp	Benniella sp. AD185 Annotated	annotated	795
AD185_CDS_product_Lysine__tRNA_ligase_1076	Benniella sp	Benniella sp. AD185 Annotated	annotated	483
AD185_CDS_product_Major_outer_membrane_lipoprotein_Lpp_1077	Benniella sp	Benniella sp. AD185 Annotated	annotated	1709
AD185_CDS_product_Methionine__tRNA_ligase_1078	Benniella sp	Benniella sp. AD185 Annotated	annotated	509
AD185_CDS_product_Methionine_aminopeptidase_1_1079	Benniella sp	Benniella sp. AD185 Annotated	annotated	247
AD185_CDS_product_Methylated_DNA__protein_cysteine_1080	Benniella sp	Benniella sp. AD185 Annotated	annotated	118
AD185_CDS_product_Modification_methylase_HpaII_1081	Benniella sp	Benniella sp. AD185 Annotated	annotated	219
AD185_CDS_product_Mycothiol_acetyltransferase_1082	Benniella sp	Benniella sp. AD185 Annotated	annotated	77
AD185_CDS_product_Nucleoside_diphosphate_kinase_1083	Benniella sp	Benniella sp. AD185 Annotated	annotated	140
AD185_CDS_product_Nucleotide_binding_protein_ExpZ_1084	Benniella sp	Benniella sp. AD185 Annotated	annotated	532
AD185_CDS_product_Peptide_chain_release_factor_1_1085	Benniella sp	Benniella sp. AD185 Annotated	annotated	76
AD185_CDS_product_Peptide_chain_release_factor_1_1086	Benniella sp	Benniella sp. AD185 Annotated	annotated	234
AD185_CDS_product_Peptidyl_tRNA_hydrolase_1087	Benniella sp	Benniella sp. AD185 Annotated	annotated	190
AD185_CDS_product_Phenylalanine__tRNA_ligase_alpha_subunit_1088	Benniella sp	Benniella sp. AD185 Annotated	annotated	302
AD185_CDS_product_Phenylalanine__tRNA_ligase_beta_subunit_1089	Benniella sp	Benniella sp. AD185 Annotated	annotated	680
AD185_CDS_product_Phosphonoacetaldehyde_hydrolase_1090	Benniella sp	Benniella sp. AD185 Annotated	annotated	162
AD185_CDS_product_Polyribonucleotide_nucleotidyltransferase_1091	Benniella sp	Benniella sp. AD185 Annotated	annotated	636
AD185_CDS_product_Prefoldin_subunit_alpha_1092	Benniella sp	Benniella sp. AD185 Annotated	annotated	68
AD185_CDS_product_Proline__tRNA_ligase_1093	Benniella sp	Benniella sp. AD185 Annotated	annotated	514
AD185_CDS_product_Protease_HtpX_1094	Benniella sp	Benniella sp. AD185 Annotated	annotated	294
AD185_CDS_product_Protein_GrpE_1095	Benniella sp	Benniella sp. AD185 Annotated	annotated	199
AD185_CDS_product_Protein_hit_1096	Benniella sp	Benniella sp. AD185 Annotated	annotated	131
AD185_CDS_product_Protein_RecA_1097	Benniella sp	Benniella sp. AD185 Annotated	annotated	343
AD185_CDS_product_Protein_translocase_subunit_SecA_1098	Benniella sp	Benniella sp. AD185 Annotated	annotated	721
AD185_CDS_product_Protein_translocase_subunit_SecY_1099	Benniella sp	Benniella sp. AD185 Annotated	annotated	442
AD185_CDS_product_Protoheme_IX_farnesyltransferase_1100	Benniella sp	Benniella sp. AD185 Annotated	annotated	93
AD185_CDS_product_Putative_3_methyladenine_DNA_glycosylase_1101	Benniella sp	Benniella sp. AD185 Annotated	annotated	200
AD185_CDS_product_Putative_cysteine_ligase_BshC_1102	Benniella sp	Benniella sp. AD185 Annotated	annotated	315
AD185_CDS_product_putative_endonuclease_4_1103	Benniella sp	Benniella sp. AD185 Annotated	annotated	288
AD185_CDS_product_putative_HTH_type_transcriptional_regulator_YbaQ_1104	Benniella sp	Benniella sp. AD185 Annotated	annotated	94
AD185_CDS_product_putative_metal_dependent_hydrolase_YjjV_1105	Benniella sp	Benniella sp. AD185 Annotated	annotated	246
AD185_CDS_product_putative_protein_1106	Benniella sp	Benniella sp. AD185 Annotated	annotated	95
AD185_CDS_product_putative_protein_1107	Benniella sp	Benniella sp. AD185 Annotated	annotated	92
AD185_CDS_product_Putative_TrmH_family_tRNArRNA_methyltransferase_1108	Benniella sp	Benniella sp. AD185 Annotated	annotated	176
AD185_CDS_product_putative_tRNA_sulfurtransferase_1109	Benniella sp	Benniella sp. AD185 Annotated	annotated	389
AD185_CDS_product_Release_factor_glutamine_methyltransferase_1110	Benniella sp	Benniella sp. AD185 Annotated	annotated	298
AD185_CDS_product_Ribonuclease_3_1111	Benniella sp	Benniella sp. AD185 Annotated	annotated	233
AD185_CDS_product_Ribonuclease_HII_1112	Benniella sp	Benniella sp. AD185 Annotated	annotated	222
AD185_CDS_product_Ribonuclease_J_1113	Benniella sp	Benniella sp. AD185 Annotated	annotated	280
AD185_CDS_product_Ribonuclease_J_1114	Benniella sp	Benniella sp. AD185 Annotated	annotated	216
AD185_CDS_product_Ribonuclease_J1_1115	Benniella sp	Benniella sp. AD185 Annotated	annotated	554
AD185_CDS_product_Ribonuclease_P_protein_component_1116	Benniella sp	Benniella sp. AD185 Annotated	annotated	146
AD185_CDS_product_Ribonuclease_Y_1117	Benniella sp	Benniella sp. AD185 Annotated	annotated	529
AD185_CDS_product_Ribonuclease_Y_1118	Benniella sp	Benniella sp. AD185 Annotated	annotated	410
AD185_CDS_product_Ribosomal_large_subunit_pseudouridine_synthase_C_1119	Benniella sp	Benniella sp. AD185 Annotated	annotated	309
AD185_CDS_product_Ribosomal_RNA_small_subunit_methyltransferase_A_1120	Benniella sp	Benniella sp. AD185 Annotated	annotated	365
AD185_CDS_product_Ribosomal_RNA_small_subunit_methyltransferase_A_1121	Benniella sp	Benniella sp. AD185 Annotated	annotated	154
AD185_CDS_product_Ribosomal_RNA_small_subunit_methyltransferase_H_1122	Benniella sp	Benniella sp. AD185 Annotated	annotated	294
AD185_CDS_product_Ribosome_binding_ATPase_YchF_1123	Benniella sp	Benniella sp. AD185 Annotated	annotated	351
AD185_CDS_product_Ribosome_binding_factor_A_1124	Benniella sp	Benniella sp. AD185 Annotated	annotated	121
AD185_CDS_product_Ribosome_recycling_factor_1125	Benniella sp	Benniella sp. AD185 Annotated	annotated	185
AD185_CDS_product_RNA_helicase_CrhR_1126	Benniella sp	Benniella sp. AD185 Annotated	annotated	368
AD185_CDS_product_RNA_polymerase_associated_protein_RapA_1127	Benniella sp	Benniella sp. AD185 Annotated	annotated	536
AD185_CDS_product_RNA_polymerase_sigma_factor_RpoS_1128	Benniella sp	Benniella sp. AD185 Annotated	annotated	338
AD185_CDS_product_Serine__tRNA_ligase_1129	Benniella sp	Benniella sp. AD185 Annotated	annotated	405
AD185_CDS_product_Serinethreonine_protein_kinase_PknD_1130	Benniella sp	Benniella sp. AD185 Annotated	annotated	176
AD185_CDS_product_Serinethreonine_protein_kinase_PknD_1131	Benniella sp	Benniella sp. AD185 Annotated	annotated	605
AD185_CDS_product_Serinethreonine_protein_kinase_PknD_1132	Benniella sp	Benniella sp. AD185 Annotated	annotated	1223
AD185_CDS_product_Serinethreonine_protein_kinase_PknD_1133	Benniella sp	Benniella sp. AD185 Annotated	annotated	625
AD185_CDS_product_Serinethreonine_protein_kinase_PknD_1134	Benniella sp	Benniella sp. AD185 Annotated	annotated	507
AD185_CDS_product_Serinethreonine_protein_kinase_PknD_1135	Benniella sp	Benniella sp. AD185 Annotated	annotated	517
AD185_CDS_product_Serinethreonine_protein_kinase_PknD_1136	Benniella sp	Benniella sp. AD185 Annotated	annotated	1022
AD185_CDS_product_Serinethreonine_protein_kinase_PknD_1137	Benniella sp	Benniella sp. AD185 Annotated	annotated	318
AD185_CDS_product_Serinethreonine_protein_kinase_PknD_1138	Benniella sp	Benniella sp. AD185 Annotated	annotated	927
AD185_CDS_product_Single_stranded_DNA_binding_protein_1139	Benniella sp	Benniella sp. AD185 Annotated	annotated	243
AD185_CDS_product_Small_heat_shock_protein_IbpB_1140	Benniella sp	Benniella sp. AD185 Annotated	annotated	144
AD185_CDS_product_Small_ribosomal_subunit_biogenesis_GTPase_RsgA_1141	Benniella sp	Benniella sp. AD185 Annotated	annotated	104
AD185_CDS_product_Sporulation_initiation_inhibitor_protein_Soj_1142	Benniella sp	Benniella sp. AD185 Annotated	annotated	251
AD185_CDS_product_SsrA_binding_protein_1143	Benniella sp	Benniella sp. AD185 Annotated	annotated	100
AD185_CDS_product_SsrA_binding_protein_1144	Benniella sp	Benniella sp. AD185 Annotated	annotated	59
AD185_CDS_product_Superoxide_dismutase_MnFe_1145	Benniella sp	Benniella sp. AD185 Annotated	annotated	217
AD185_CDS_product_Thioredoxin_1146	Benniella sp	Benniella sp. AD185 Annotated	annotated	113
AD185_CDS_product_Thioredoxin_reductase_1147	Benniella sp	Benniella sp. AD185 Annotated	annotated	305
AD185_CDS_product_Threonine__tRNA_ligase_1148	Benniella sp	Benniella sp. AD185 Annotated	annotated	415
AD185_CDS_product_Thymidylate_kinase_1149	Benniella sp	Benniella sp. AD185 Annotated	annotated	330
AD185_CDS_product_Transcription_antitermination_protein_NusB_1150	Benniella sp	Benniella sp. AD185 Annotated	annotated	123
AD185_CDS_product_Transcription_elongation_factor_GreA_1151	Benniella sp	Benniella sp. AD185 Annotated	annotated	141
AD185_CDS_product_Transcription_terminationantitermination_protein_1152	Benniella sp	Benniella sp. AD185 Annotated	annotated	177
AD185_CDS_product_Transcription_terminationantitermination_protein_1153	Benniella sp	Benniella sp. AD185 Annotated	annotated	229
AD185_CDS_product_Transcription_terminationantitermination_protein_1154	Benniella sp	Benniella sp. AD185 Annotated	annotated	118
AD185_CDS_product_Transcriptional_regulatory_protein_RcsB_1155	Benniella sp	Benniella sp. AD185 Annotated	annotated	249
AD185_CDS_product_transcriptional_regulatory_protein_YebC_1156	Benniella sp	Benniella sp. AD185 Annotated	annotated	225
AD185_CDS_product_Translation_initiation_factor_IF_1_1157	Benniella sp	Benniella sp. AD185 Annotated	annotated	76
AD185_CDS_product_Translation_initiation_factor_IF_2_1158	Benniella sp	Benniella sp. AD185 Annotated	annotated	608
AD185_CDS_product_Translation_initiation_factor_IF_3_1159	Benniella sp	Benniella sp. AD185 Annotated	annotated	109
AD185_CDS_product_Translation_initiation_factor_IF_3_1160	Benniella sp	Benniella sp. AD185 Annotated	annotated	85
AD185_CDS_product_tRNA__guanine_N_1____methyltransferase_1161	Benniella sp	Benniella sp. AD185 Annotated	annotated	234
AD185_CDS_product_tRNA_dihydrouridine_2020a__synthase_1162	Benniella sp	Benniella sp. AD185 Annotated	annotated	400
AD185_CDS_product_tRNA_Ile__lysidine_synthase_1163	Benniella sp	Benniella sp. AD185 Annotated	annotated	321
AD185_CDS_product_tRNA_modification_GTPase_MnmE_1164	Benniella sp	Benniella sp. AD185 Annotated	annotated	325
AD185_CDS_product_tRNA_modification_GTPase_MnmE_1165	Benniella sp	Benniella sp. AD185 Annotated	annotated	148
AD185_CDS_product_tRNA_N6_adenosine_threonylcarbamoyltransferase_1166	Benniella sp	Benniella sp. AD185 Annotated	annotated	322
AD185_CDS_product_tRNA_N6_adenosine_threonylcarbamoyltransferase,_1167	Benniella sp	Benniella sp. AD185 Annotated	annotated	184
AD185_CDS_product_tRNA_pseudouridine_synthase_A_1168	Benniella sp	Benniella sp. AD185 Annotated	annotated	256
AD185_CDS_product_tRNA_pseudouridine_synthase_B_1169	Benniella sp	Benniella sp. AD185 Annotated	annotated	214
AD185_CDS_product_tRNA_specific_2_thiouridylase_MnmA_1170	Benniella sp	Benniella sp. AD185 Annotated	annotated	384
AD185_CDS_product_tRNA_uridine_5_carboxymethylaminomethyl_1171	Benniella sp	Benniella sp. AD185 Annotated	annotated	637
AD185_CDS_product_tRNA1_Val___adenine_37__N6__methyltransferase_1172	Benniella sp	Benniella sp. AD185 Annotated	annotated	110
AD185_CDS_product_Tryptophan__tRNA_ligase_1173	Benniella sp	Benniella sp. AD185 Annotated	annotated	326
AD185_CDS_product_Type_2_restriction_enzyme_MboII_1174	Benniella sp	Benniella sp. AD185 Annotated	annotated	320
AD185_CDS_product_Tyrosine__tRNA_ligase_1_1175	Benniella sp	Benniella sp. AD185 Annotated	annotated	396
AD185_CDS_product_Tyrosine_recombinase_XerC_1176	Benniella sp	Benniella sp. AD185 Annotated	annotated	285
AD185_CDS_product_Tyrosine_recombinase_XerC_1177	Benniella sp	Benniella sp. AD185 Annotated	annotated	159
AD185_CDS_product_Tyrosine_recombinase_XerC_1178	Benniella sp	Benniella sp. AD185 Annotated	annotated	78
AD185_CDS_product_Tyrosine_recombinase_XerC_1179	Benniella sp	Benniella sp. AD185 Annotated	annotated	277
AD185_CDS_product_Tyrosine_recombinase_XerC_1180	Benniella sp	Benniella sp. AD185 Annotated	annotated	211
AD185_CDS_product_Tyrosine_recombinase_XerC_1181	Benniella sp	Benniella sp. AD185 Annotated	annotated	115
AD185_CDS_product_Tyrosine_recombinase_XerD_1182	Benniella sp	Benniella sp. AD185 Annotated	annotated	198
AD185_CDS_product_Tyrosine_recombinase_XerD_1183	Benniella sp	Benniella sp. AD185 Annotated	annotated	181
AD185_CDS_product_Tyrosine_recombinase_XerD_1184	Benniella sp	Benniella sp. AD185 Annotated	annotated	146
AD185_CDS_product_Tyrosine_recombinase_XerD_1185	Benniella sp	Benniella sp. AD185 Annotated	annotated	288
AD185_CDS_product_Undecaprenyl_diphosphatase_1186	Benniella sp	Benniella sp. AD185 Annotated	annotated	99
AD185_CDS_product_Uracil_DNA_glycosylase_1187	Benniella sp	Benniella sp. AD185 Annotated	annotated	232
AD185_CDS_product_UvrABC_system_protein_B_1188	Benniella sp	Benniella sp. AD185 Annotated	annotated	664
AD185_CDS_product_UvrABC_system_protein_C_1189	Benniella sp	Benniella sp. AD185 Annotated	annotated	535
AD185_CDS_product_Valine__tRNA_ligase_1190	Benniella sp	Benniella sp. AD185 Annotated	annotated	598
AD185_CDS_product_Valine__tRNA_ligase_1191	Benniella sp	Benniella sp. AD185 Annotated	annotated	262
AD185_CDS_product_Vitamin_B12_import_ATP_binding_protein_BtuD_1192	Benniella sp	Benniella sp. AD185 Annotated	annotated	688
AD185_CDS_product_Vitamin_B12_import_ATP_binding_protein_BtuD_1193	Benniella sp	Benniella sp. AD185 Annotated	annotated	519
AD185_CDS_product_Vitamin_B12_import_ATP_binding_protein_BtuD_1194	Benniella sp	Benniella sp. AD185 Annotated	annotated	483
AD185_CDS_product_Zinc_dependent_sulfurtransferase_SufU_1195	Benniella sp	Benniella sp. AD185 Annotated	annotated	150
AD185_CDS_product_2_succinyl_6_hydroxy_2,4_cyclohexadiene_1_carboxy_1196	Benniella sp	Benniella sp. AD185 Annotated	annotated	348
AD185_CDS_product_2',3'_cyclic_nucleotide_2'_phosphodiesterase_1197	Benniella sp	Benniella sp. AD185 Annotated	annotated	257
AD185_CDS_product_30S_ribosomal_protein_S10_1198	Benniella sp	Benniella sp. AD185 Annotated	annotated	104
AD185_CDS_product_30S_ribosomal_protein_S11_1199	Benniella sp	Benniella sp. AD185 Annotated	annotated	142
AD185_CDS_product_30S_ribosomal_protein_S12_1200	Benniella sp	Benniella sp. AD185 Annotated	annotated	145
AD185_CDS_product_30S_ribosomal_protein_S13_1201	Benniella sp	Benniella sp. AD185 Annotated	annotated	130
AD185_CDS_product_30S_ribosomal_protein_S14_type_Z_1202	Benniella sp	Benniella sp. AD185 Annotated	annotated	61
AD185_CDS_product_30S_ribosomal_protein_S15_1203	Benniella sp	Benniella sp. AD185 Annotated	annotated	78
AD185_CDS_product_30S_ribosomal_protein_S16_1204	Benniella sp	Benniella sp. AD185 Annotated	annotated	76
AD185_CDS_product_30S_ribosomal_protein_S17_1205	Benniella sp	Benniella sp. AD185 Annotated	annotated	79
AD185_CDS_product_30S_ribosomal_protein_S19_1206	Benniella sp	Benniella sp. AD185 Annotated	annotated	89
AD185_CDS_product_30S_ribosomal_protein_S2_1207	Benniella sp	Benniella sp. AD185 Annotated	annotated	241
AD185_CDS_product_30S_ribosomal_protein_S3_1208	Benniella sp	Benniella sp. AD185 Annotated	annotated	224
AD185_CDS_product_30S_ribosomal_protein_S4_1209	Benniella sp	Benniella sp. AD185 Annotated	annotated	203
AD185_CDS_product_30S_ribosomal_protein_S7_1210	Benniella sp	Benniella sp. AD185 Annotated	annotated	156
AD185_CDS_product_30S_ribosomal_protein_S8_1211	Benniella sp	Benniella sp. AD185 Annotated	annotated	131
AD185_CDS_product_30S_ribosomal_protein_S9_1212	Benniella sp	Benniella sp. AD185 Annotated	annotated	136
AD185_CDS_product_5_amino_6__5_phospho_D_ribitylamino_uracil_1213	Benniella sp	Benniella sp. AD185 Annotated	annotated	303
AD185_CDS_product_50S_ribosomal_protein_L1_1214	Benniella sp	Benniella sp. AD185 Annotated	annotated	228
AD185_CDS_product_50S_ribosomal_protein_L10_1215	Benniella sp	Benniella sp. AD185 Annotated	annotated	156
AD185_CDS_product_50S_ribosomal_protein_L11_1216	Benniella sp	Benniella sp. AD185 Annotated	annotated	125
AD185_CDS_product_50S_ribosomal_protein_L13_1217	Benniella sp	Benniella sp. AD185 Annotated	annotated	159
AD185_CDS_product_50S_ribosomal_protein_L14_1218	Benniella sp	Benniella sp. AD185 Annotated	annotated	123
AD185_CDS_product_50S_ribosomal_protein_L15_1219	Benniella sp	Benniella sp. AD185 Annotated	annotated	140
AD185_CDS_product_50S_ribosomal_protein_L16_1220	Benniella sp	Benniella sp. AD185 Annotated	annotated	139
AD185_CDS_product_50S_ribosomal_protein_L17_1221	Benniella sp	Benniella sp. AD185 Annotated	annotated	122
AD185_CDS_product_50S_ribosomal_protein_L18_1222	Benniella sp	Benniella sp. AD185 Annotated	annotated	119
AD185_CDS_product_50S_ribosomal_protein_L19_1223	Benniella sp	Benniella sp. AD185 Annotated	annotated	125
AD185_CDS_product_50S_ribosomal_protein_L2_1224	Benniella sp	Benniella sp. AD185 Annotated	annotated	283
AD185_CDS_product_50S_ribosomal_protein_L20_1225	Benniella sp	Benniella sp. AD185 Annotated	annotated	121
AD185_CDS_product_50S_ribosomal_protein_L23_1226	Benniella sp	Benniella sp. AD185 Annotated	annotated	95
AD185_CDS_product_50S_ribosomal_protein_L27_1227	Benniella sp	Benniella sp. AD185 Annotated	annotated	103
AD185_CDS_product_50S_ribosomal_protein_L3_1228	Benniella sp	Benniella sp. AD185 Annotated	annotated	209
AD185_CDS_product_50S_ribosomal_protein_L31_1229	Benniella sp	Benniella sp. AD185 Annotated	annotated	74
AD185_CDS_product_50S_ribosomal_protein_L33_1230	Benniella sp	Benniella sp. AD185 Annotated	annotated	53
AD185_CDS_product_50S_ribosomal_protein_L34_1231	Benniella sp	Benniella sp. AD185 Annotated	annotated	42
AD185_CDS_product_50S_ribosomal_protein_L35_1232	Benniella sp	Benniella sp. AD185 Annotated	annotated	64
AD185_CDS_product_50S_ribosomal_protein_L36_1233	Benniella sp	Benniella sp. AD185 Annotated	annotated	38
AD185_CDS_product_50S_ribosomal_protein_L4_1234	Benniella sp	Benniella sp. AD185 Annotated	annotated	212
AD185_CDS_product_50S_ribosomal_protein_L5_1235	Benniella sp	Benniella sp. AD185 Annotated	annotated	189
AD185_CDS_product_50S_ribosomal_protein_L6_1236	Benniella sp	Benniella sp. AD185 Annotated	annotated	178
AD185_CDS_product_50S_ribosomal_protein_L7L12_1237	Benniella sp	Benniella sp. AD185 Annotated	annotated	138
AD185_CDS_product_50S_ribosomal_protein_L9_1238	Benniella sp	Benniella sp. AD185 Annotated	annotated	148
AD185_CDS_product_Acetyl_coenzyme_A_carboxylase_carboxyl_1239	Benniella sp	Benniella sp. AD185 Annotated	annotated	148
AD185_CDS_product_Acireductone_dioxygenase_1240	Benniella sp	Benniella sp. AD185 Annotated	annotated	98
AD185_CDS_product_Adenylate_kinase_1241	Benniella sp	Benniella sp. AD185 Annotated	annotated	220
AD185_CDS_product_Alanine__tRNA_ligase_1242	Benniella sp	Benniella sp. AD185 Annotated	annotated	438
AD185_CDS_product_Alpha_1,4_glucan:maltose_1_phosphate_1243	Benniella sp	Benniella sp. AD185 Annotated	annotated	87
AD185_CDS_product_Antitoxin_HigA_1244	Benniella sp	Benniella sp. AD185 Annotated	annotated	111
AD185_CDS_product_Arginine__tRNA_ligase_1245	Benniella sp	Benniella sp. AD185 Annotated	annotated	549
AD185_CDS_product_Arginine_repressor_1246	Benniella sp	Benniella sp. AD185 Annotated	annotated	347
AD185_CDS_product_Asparagine__tRNA_ligase_1247	Benniella sp	Benniella sp. AD185 Annotated	annotated	453
AD185_CDS_product_Aspartate__tRNA_AspAsn__ligase_1248	Benniella sp	Benniella sp. AD185 Annotated	annotated	447
AD185_CDS_product_ATP_dependent_DNA_helicase_PcrA_1249	Benniella sp	Benniella sp. AD185 Annotated	annotated	629
AD185_CDS_product_ATP_dependent_zinc_metalloprotease_FtsH_1250	Benniella sp	Benniella sp. AD185 Annotated	annotated	658
AD185_CDS_product_ATP_dependent_zinc_metalloprotease_FtsH_1251	Benniella sp	Benniella sp. AD185 Annotated	annotated	199
AD185_CDS_product_ATP_dependent_zinc_metalloprotease_FtsH_1252	Benniella sp	Benniella sp. AD185 Annotated	annotated	460
AD185_CDS_product_ATP_phosphoribosyltransferase_regulatory_subunit_1253	Benniella sp	Benniella sp. AD185 Annotated	annotated	419
AD185_CDS_product_Bacteriohemerythrin_1254	Benniella sp	Benniella sp. AD185 Annotated	annotated	224
AD185_CDS_product_Carboxylesterase_2_1255	Benniella sp	Benniella sp. AD185 Annotated	annotated	166
AD185_CDS_product_Carboxylesterase_2_1256	Benniella sp	Benniella sp. AD185 Annotated	annotated	247
AD185_CDS_product_Cardiolipin_synthase_1257	Benniella sp	Benniella sp. AD185 Annotated	annotated	287
AD185_CDS_product_Cell_division_coordinator_CpoB_1258	Benniella sp	Benniella sp. AD185 Annotated	annotated	84
AD185_CDS_product_Cell_division_coordinator_CpoB_1259	Benniella sp	Benniella sp. AD185 Annotated	annotated	131
AD185_CDS_product_Cell_division_protein_CrgA_1260	Benniella sp	Benniella sp. AD185 Annotated	annotated	237
AD185_CDS_product_Cell_division_protein_FtsL_1261	Benniella sp	Benniella sp. AD185 Annotated	annotated	95
AD185_CDS_product_Cell_division_protein_FtsL_1262	Benniella sp	Benniella sp. AD185 Annotated	annotated	98
AD185_CDS_product_Chaperone_protein_ClpB_1263	Benniella sp	Benniella sp. AD185 Annotated	annotated	717
AD185_CDS_product_Chaperone_protein_DnaJ_1264	Benniella sp	Benniella sp. AD185 Annotated	annotated	379
AD185_CDS_product_Chaperone_protein_DnaJ_1265	Benniella sp	Benniella sp. AD185 Annotated	annotated	220
AD185_CDS_product_Chaperone_protein_DnaJ_1266	Benniella sp	Benniella sp. AD185 Annotated	annotated	546
AD185_CDS_product_Chaperone_protein_DnaJ_1267	Benniella sp	Benniella sp. AD185 Annotated	annotated	206
AD185_CDS_product_Chaperone_protein_DnaK_1268	Benniella sp	Benniella sp. AD185 Annotated	annotated	646
AD185_CDS_product_Chromosome_partition_protein_Smc_1269	Benniella sp	Benniella sp. AD185 Annotated	annotated	791
AD185_CDS_product_Chromosome_partition_protein_Smc_1270	Benniella sp	Benniella sp. AD185 Annotated	annotated	654
AD185_CDS_product_Chromosome_partition_protein_Smc_1271	Benniella sp	Benniella sp. AD185 Annotated	annotated	108
AD185_CDS_product_Chromosome_partition_protein_Smc_1272	Benniella sp	Benniella sp. AD185 Annotated	annotated	124
AD185_CDS_product_Chromosome_partition_protein_Smc_1273	Benniella sp	Benniella sp. AD185 Annotated	annotated	658
AD185_CDS_product_Chromosome_partition_protein_Smc_1274	Benniella sp	Benniella sp. AD185 Annotated	annotated	637
AD185_CDS_product_Chromosome_partition_protein_Smc_1275	Benniella sp	Benniella sp. AD185 Annotated	annotated	251
AD185_CDS_product_Chromosome_partition_protein_Smc_1276	Benniella sp	Benniella sp. AD185 Annotated	annotated	141
AD185_CDS_product_Chromosome_partition_protein_Smc_1277	Benniella sp	Benniella sp. AD185 Annotated	annotated	193
AD185_CDS_product_Chromosome_partition_protein_Smc_1278	Benniella sp	Benniella sp. AD185 Annotated	annotated	273
AD185_CDS_product_Chromosome_partition_protein_Smc_1279	Benniella sp	Benniella sp. AD185 Annotated	annotated	407
AD185_CDS_product_Chromosome_partition_protein_Smc_1280	Benniella sp	Benniella sp. AD185 Annotated	annotated	165
AD185_CDS_product_Chromosome_partition_protein_Smc_1281	Benniella sp	Benniella sp. AD185 Annotated	annotated	286
AD185_CDS_product_Chromosome_partition_protein_Smc_1282	Benniella sp	Benniella sp. AD185 Annotated	annotated	798
AD185_CDS_product_Co_chaperone_protein_DjlA_1283	Benniella sp	Benniella sp. AD185 Annotated	annotated	89
AD185_CDS_product_Cyanate_hydratase_1284	Benniella sp	Benniella sp. AD185 Annotated	annotated	138
AD185_CDS_product_Cysteine__tRNA_ligase_1285	Benniella sp	Benniella sp. AD185 Annotated	annotated	454
AD185_CDS_product_Cysteine_desulfurase_SufS_1286	Benniella sp	Benniella sp. AD185 Annotated	annotated	406
AD185_CDS_product_Cytidylate_kinase_1287	Benniella sp	Benniella sp. AD185 Annotated	annotated	231
AD185_CDS_product_cytosol_aminopeptidase_1288	Benniella sp	Benniella sp. AD185 Annotated	annotated	531
AD185_CDS_product_DNA_binding_protein_HU_1289	Benniella sp	Benniella sp. AD185 Annotated	annotated	108
AD185_CDS_product_DNA_directed_RNA_polymerase_subunit_alpha_1290	Benniella sp	Benniella sp. AD185 Annotated	annotated	250
AD185_CDS_product_DNA_directed_RNA_polymerase_subunit_beta_1291	Benniella sp	Benniella sp. AD185 Annotated	annotated	1251
AD185_CDS_product_DNA_directed_RNA_polymerase_subunit_beta'_1292	Benniella sp	Benniella sp. AD185 Annotated	annotated	1228
AD185_CDS_product_DNA_gyrase_subunit_B_1293	Benniella sp	Benniella sp. AD185 Annotated	annotated	1852
AD185_CDS_product_DNA_ligase_1294	Benniella sp	Benniella sp. AD185 Annotated	annotated	577
AD185_CDS_product_DNA_mismatch_repair_protein_MutS_1295	Benniella sp	Benniella sp. AD185 Annotated	annotated	431
AD185_CDS_product_DNA_polymerase_I,_thermostable_1296	Benniella sp	Benniella sp. AD185 Annotated	annotated	287
AD185_CDS_product_DNA_polymerase_III_PolC_type_1297	Benniella sp	Benniella sp. AD185 Annotated	annotated	961
AD185_CDS_product_DNA_polymerase_III_PolC_type_1298	Benniella sp	Benniella sp. AD185 Annotated	annotated	507
AD185_CDS_product_DNA_primase_1299	Benniella sp	Benniella sp. AD185 Annotated	annotated	549
AD185_CDS_product_DNA_replication_and_repair_protein_RecF_1300	Benniella sp	Benniella sp. AD185 Annotated	annotated	686
AD185_CDS_product_DNA_topoisomerase_1_1301	Benniella sp	Benniella sp. AD185 Annotated	annotated	566
AD185_CDS_product_Elongation_factor_4_1302	Benniella sp	Benniella sp. AD185 Annotated	annotated	425
AD185_CDS_product_Elongation_factor_4_1303	Benniella sp	Benniella sp. AD185 Annotated	annotated	193
AD185_CDS_product_Elongation_factor_G_1304	Benniella sp	Benniella sp. AD185 Annotated	annotated	705
AD185_CDS_product_Elongation_factor_Tu_1305	Benniella sp	Benniella sp. AD185 Annotated	annotated	410
AD185_CDS_product_Endolytic_murein_transglycosylase_1306	Benniella sp	Benniella sp. AD185 Annotated	annotated	335
AD185_CDS_product_Endonuclease_MutS2_1307	Benniella sp	Benniella sp. AD185 Annotated	annotated	473
AD185_CDS_product_Endoribonuclease_EndoA_1308	Benniella sp	Benniella sp. AD185 Annotated	annotated	114
AD185_CDS_product_Endoribonuclease_EndoA_1309	Benniella sp	Benniella sp. AD185 Annotated	annotated	116
AD185_CDS_product_Endoribonuclease_HigB_1310	Benniella sp	Benniella sp. AD185 Annotated	annotated	92
AD185_CDS_product_Endoribonuclease_HigB_1311	Benniella sp	Benniella sp. AD185 Annotated	annotated	93
AD185_CDS_product_Endoribonuclease_MazF_1312	Benniella sp	Benniella sp. AD185 Annotated	annotated	126
AD185_CDS_product_Endoribonuclease_MazF9_1313	Benniella sp	Benniella sp. AD185 Annotated	annotated	134
AD185_CDS_product_Error_prone_DNA_polymerase_1314	Benniella sp	Benniella sp. AD185 Annotated	annotated	995
AD185_CDS_product_Formamidopyrimidine_DNA_glycosylase_1315	Benniella sp	Benniella sp. AD185 Annotated	annotated	279
AD185_CDS_product_Glutamate__tRNA_ligase_1_1316	Benniella sp	Benniella sp. AD185 Annotated	annotated	485
AD185_CDS_product_Glutamyl_tRNA_Gln__amidotransferase_subunit_A_1317	Benniella sp	Benniella sp. AD185 Annotated	annotated	417
AD185_CDS_product_Glutamyl_tRNA_Gln__amidotransferase_subunit_B,_1318	Benniella sp	Benniella sp. AD185 Annotated	annotated	478
AD185_CDS_product_Glycine__tRNA_ligase_1319	Benniella sp	Benniella sp. AD185 Annotated	annotated	461
AD185_CDS_product_GTPase_Der_1320	Benniella sp	Benniella sp. AD185 Annotated	annotated	423
AD185_CDS_product_GTPase_Der_1321	Benniella sp	Benniella sp. AD185 Annotated	annotated	453
AD185_CDS_product_GTPase_Der_1322	Benniella sp	Benniella sp. AD185 Annotated	annotated	266
AD185_CDS_product_Guanylate_kinase_1323	Benniella sp	Benniella sp. AD185 Annotated	annotated	210
AD185_CDS_product_Guanylate_kinase_1324	Benniella sp	Benniella sp. AD185 Annotated	annotated	70
AD185_CDS_product_Histidinol_dehydrogenase_1325	Benniella sp	Benniella sp. AD185 Annotated	annotated	169
AD185_CDS_product_Holliday_junction_ATP_dependent_DNA_helicase_1326	Benniella sp	Benniella sp. AD185 Annotated	annotated	147
AD185_CDS_product_Hydrogenase_maturation_factor_HybF_1327	Benniella sp	Benniella sp. AD185 Annotated	annotated	270
AD073CDS_product_hypothetical_protein_1328	Linnemannia elongata	L. elongata AD073 Hypothetical Protein	hypothetical	391
AD073CDS_product_hypothetical_protein_1329	Linnemannia elongata	L. elongata AD073 Hypothetical Protein	hypothetical	91
AD073CDS_product_hypothetical_protein_1330	Linnemannia elongata	L. elongata AD073 Hypothetical Protein	hypothetical	108
AD073CDS_product_hypothetical_protein_1331	Linnemannia elongata	L. elongata AD073 Hypothetical Protein	hypothetical	49
AD073CDS_product_hypothetical_protein_1332	Linnemannia elongata	L. elongata AD073 Hypothetical Protein	hypothetical	48
AD073CDS_product_hypothetical_protein_1333	Linnemannia elongata	L. elongata AD073 Hypothetical Protein	hypothetical	108
AD073CDS_product_hypothetical_protein_1334	Linnemannia elongata	L. elongata AD073 Hypothetical Protein	hypothetical	97
AD073CDS_product_hypothetical_protein_1335	Linnemannia elongata	L. elongata AD073 Hypothetical Protein	hypothetical	87
AD073CDS_product_hypothetical_protein_1336	Linnemannia elongata	L. elongata AD073 Hypothetical Protein	hypothetical	115
AD073CDS_product_hypothetical_protein_1337	Linnemannia elongata	L. elongata AD073 Hypothetical Protein	hypothetical	85
AD073CDS_product_hypothetical_protein_1338	Linnemannia elongata	L. elongata AD073 Hypothetical Protein	hypothetical	54
AD073CDS_product_hypothetical_protein_1339	Linnemannia elongata	L. elongata AD073 Hypothetical Protein	hypothetical	32
AD073CDS_product_hypothetical_protein_1340	Linnemannia elongata	L. elongata AD073 Hypothetical Protein	hypothetical	106
AD073CDS_product_hypothetical_protein_1341	Linnemannia elongata	L. elongata AD073 Hypothetical Protein	hypothetical	315
AD073CDS_product_hypothetical_protein_1342	Linnemannia elongata	L. elongata AD073 Hypothetical Protein	hypothetical	56
AD073CDS_product_hypothetical_protein_1343	Linnemannia elongata	L. elongata AD073 Hypothetical Protein	hypothetical	87
AD073CDS_product_hypothetical_protein_1344	Linnemannia elongata	L. elongata AD073 Hypothetical Protein	hypothetical	100
AD073CDS_product_hypothetical_protein_1345	Linnemannia elongata	L. elongata AD073 Hypothetical Protein	hypothetical	41
AD073CDS_product_hypothetical_protein_1346	Linnemannia elongata	L. elongata AD073 Hypothetical Protein	hypothetical	79
AD073CDS_product_hypothetical_protein_1347	Linnemannia elongata	L. elongata AD073 Hypothetical Protein	hypothetical	99
AD073CDS_product_hypothetical_protein_1348	Linnemannia elongata	L. elongata AD073 Hypothetical Protein	hypothetical	54
AD073CDS_product_hypothetical_protein_1349	Linnemannia elongata	L. elongata AD073 Hypothetical Protein	hypothetical	459
AD073CDS_product_hypothetical_protein_1350	Linnemannia elongata	L. elongata AD073 Hypothetical Protein	hypothetical	88
AD073CDS_product_hypothetical_protein_1351	Linnemannia elongata	L. elongata AD073 Hypothetical Protein	hypothetical	184
AD073CDS_product_hypothetical_protein_1352	Linnemannia elongata	L. elongata AD073 Hypothetical Protein	hypothetical	61
AD073CDS_product_hypothetical_protein_1353	Linnemannia elongata	L. elongata AD073 Hypothetical Protein	hypothetical	167
AD073CDS_product_hypothetical_protein_1354	Linnemannia elongata	L. elongata AD073 Hypothetical Protein	hypothetical	141
AD073CDS_product_hypothetical_protein_1355	Linnemannia elongata	L. elongata AD073 Hypothetical Protein	hypothetical	266
AD073CDS_product_hypothetical_protein_1356	Linnemannia elongata	L. elongata AD073 Hypothetical Protein	hypothetical	127
AD073CDS_product_hypothetical_protein_1357	Linnemannia elongata	L. elongata AD073 Hypothetical Protein	hypothetical	331
AD073CDS_product_hypothetical_protein_1358	Linnemannia elongata	L. elongata AD073 Hypothetical Protein	hypothetical	121
AD073CDS_product_hypothetical_protein_1359	Linnemannia elongata	L. elongata AD073 Hypothetical Protein	hypothetical	295
AD073CDS_product_hypothetical_protein_1360	Linnemannia elongata	L. elongata AD073 Hypothetical Protein	hypothetical	60
AD073CDS_product_hypothetical_protein_1361	Linnemannia elongata	L. elongata AD073 Hypothetical Protein	hypothetical	120
AD073CDS_product_hypothetical_protein_1362	Linnemannia elongata	L. elongata AD073 Hypothetical Protein	hypothetical	353
AD073CDS_product_hypothetical_protein_1363	Linnemannia elongata	L. elongata AD073 Hypothetical Protein	hypothetical	332
AD073CDS_product_hypothetical_protein_1364	Linnemannia elongata	L. elongata AD073 Hypothetical Protein	hypothetical	185
AD073CDS_product_hypothetical_protein_1365	Linnemannia elongata	L. elongata AD073 Hypothetical Protein	hypothetical	146
AD073CDS_product_hypothetical_protein_1366	Linnemannia elongata	L. elongata AD073 Hypothetical Protein	hypothetical	508
AD073CDS_product_hypothetical_protein_1367	Linnemannia elongata	L. elongata AD073 Hypothetical Protein	hypothetical	99
AD073CDS_product_hypothetical_protein_1368	Linnemannia elongata	L. elongata AD073 Hypothetical Protein	hypothetical	56
AD073CDS_product_hypothetical_protein_1369	Linnemannia elongata	L. elongata AD073 Hypothetical Protein	hypothetical	112
AD073CDS_product_hypothetical_protein_1370	Linnemannia elongata	L. elongata AD073 Hypothetical Protein	hypothetical	122
AD073CDS_product_hypothetical_protein_1371	Linnemannia elongata	L. elongata AD073 Hypothetical Protein	hypothetical	99
AD073CDS_product_hypothetical_protein_1372	Linnemannia elongata	L. elongata AD073 Hypothetical Protein	hypothetical	114
AD073CDS_product_hypothetical_protein_1373	Linnemannia elongata	L. elongata AD073 Hypothetical Protein	hypothetical	53
AD073CDS_product_hypothetical_protein_1374	Linnemannia elongata	L. elongata AD073 Hypothetical Protein	hypothetical	54
AD073CDS_product_hypothetical_protein_1375	Linnemannia elongata	L. elongata AD073 Hypothetical Protein	hypothetical	183
AD073CDS_product_hypothetical_protein_1376	Linnemannia elongata	L. elongata AD073 Hypothetical Protein	hypothetical	90
AD073CDS_product_hypothetical_protein_1377	Linnemannia elongata	L. elongata AD073 Hypothetical Protein	hypothetical	215
AD073CDS_product_hypothetical_protein_1378	Linnemannia elongata	L. elongata AD073 Hypothetical Protein	hypothetical	345
AD073CDS_product_hypothetical_protein_1379	Linnemannia elongata	L. elongata AD073 Hypothetical Protein	hypothetical	255
AD073CDS_product_hypothetical_protein_1380	Linnemannia elongata	L. elongata AD073 Hypothetical Protein	hypothetical	73
AD073CDS_product_hypothetical_protein_1381	Linnemannia elongata	L. elongata AD073 Hypothetical Protein	hypothetical	111
AD073CDS_product_hypothetical_protein_1382	Linnemannia elongata	L. elongata AD073 Hypothetical Protein	hypothetical	104
AD073CDS_product_hypothetical_protein_1383	Linnemannia elongata	L. elongata AD073 Hypothetical Protein	hypothetical	413
AD073CDS_product_hypothetical_protein_1384	Linnemannia elongata	L. elongata AD073 Hypothetical Protein	hypothetical	105
AD073CDS_product_hypothetical_protein_1385	Linnemannia elongata	L. elongata AD073 Hypothetical Protein	hypothetical	46
AD073CDS_product_hypothetical_protein_1386	Linnemannia elongata	L. elongata AD073 Hypothetical Protein	hypothetical	377
AD073CDS_product_hypothetical_protein_1387	Linnemannia elongata	L. elongata AD073 Hypothetical Protein	hypothetical	163
AD073CDS_product_hypothetical_protein_1388	Linnemannia elongata	L. elongata AD073 Hypothetical Protein	hypothetical	237
AD073CDS_product_hypothetical_protein_1389	Linnemannia elongata	L. elongata AD073 Hypothetical Protein	hypothetical	113
AD073CDS_product_hypothetical_protein_1390	Linnemannia elongata	L. elongata AD073 Hypothetical Protein	hypothetical	150
AD073CDS_product_hypothetical_protein_1391	Linnemannia elongata	L. elongata AD073 Hypothetical Protein	hypothetical	86
AD073CDS_product_hypothetical_protein_1392	Linnemannia elongata	L. elongata AD073 Hypothetical Protein	hypothetical	91
AD073CDS_product_hypothetical_protein_1393	Linnemannia elongata	L. elongata AD073 Hypothetical Protein	hypothetical	227
AD073CDS_product_hypothetical_protein_1394	Linnemannia elongata	L. elongata AD073 Hypothetical Protein	hypothetical	478
AD073CDS_product_hypothetical_protein_1395	Linnemannia elongata	L. elongata AD073 Hypothetical Protein	hypothetical	180
AD073CDS_product_hypothetical_protein_1396	Linnemannia elongata	L. elongata AD073 Hypothetical Protein	hypothetical	85
AD073CDS_product_hypothetical_protein_1397	Linnemannia elongata	L. elongata AD073 Hypothetical Protein	hypothetical	178
AD073CDS_product_hypothetical_protein_1398	Linnemannia elongata	L. elongata AD073 Hypothetical Protein	hypothetical	82
AD073CDS_product_hypothetical_protein_1399	Linnemannia elongata	L. elongata AD073 Hypothetical Protein	hypothetical	162
AD073CDS_product_hypothetical_protein_1400	Linnemannia elongata	L. elongata AD073 Hypothetical Protein	hypothetical	239
AD073CDS_product_hypothetical_protein_1401	Linnemannia elongata	L. elongata AD073 Hypothetical Protein	hypothetical	131
AD073CDS_product_hypothetical_protein_1402	Linnemannia elongata	L. elongata AD073 Hypothetical Protein	hypothetical	105
AD073CDS_product_hypothetical_protein_1403	Linnemannia elongata	L. elongata AD073 Hypothetical Protein	hypothetical	134
AD073CDS_product_hypothetical_protein_1404	Linnemannia elongata	L. elongata AD073 Hypothetical Protein	hypothetical	91
AD073CDS_product_hypothetical_protein_1405	Linnemannia elongata	L. elongata AD073 Hypothetical Protein	hypothetical	151
AD073CDS_product_hypothetical_protein_1406	Linnemannia elongata	L. elongata AD073 Hypothetical Protein	hypothetical	50
AD073CDS_product_hypothetical_protein_1407	Linnemannia elongata	L. elongata AD073 Hypothetical Protein	hypothetical	178
AD073CDS_product_hypothetical_protein_1408	Linnemannia elongata	L. elongata AD073 Hypothetical Protein	hypothetical	77
AD073CDS_product_hypothetical_protein_1409	Linnemannia elongata	L. elongata AD073 Hypothetical Protein	hypothetical	170
AD073CDS_product_hypothetical_protein_1410	Linnemannia elongata	L. elongata AD073 Hypothetical Protein	hypothetical	127
AD073CDS_product_hypothetical_protein_1411	Linnemannia elongata	L. elongata AD073 Hypothetical Protein	hypothetical	178
AD073CDS_product_hypothetical_protein_1412	Linnemannia elongata	L. elongata AD073 Hypothetical Protein	hypothetical	361
AD073CDS_product_hypothetical_protein_1413	Linnemannia elongata	L. elongata AD073 Hypothetical Protein	hypothetical	150
AD073CDS_product_hypothetical_protein_1414	Linnemannia elongata	L. elongata AD073 Hypothetical Protein	hypothetical	503
AD073CDS_product_hypothetical_protein_1415	Linnemannia elongata	L. elongata AD073 Hypothetical Protein	hypothetical	995
AD073CDS_product_hypothetical_protein_1416	Linnemannia elongata	L. elongata AD073 Hypothetical Protein	hypothetical	149
AD073CDS_product_hypothetical_protein_1417	Linnemannia elongata	L. elongata AD073 Hypothetical Protein	hypothetical	167
AD073CDS_product_hypothetical_protein_1418	Linnemannia elongata	L. elongata AD073 Hypothetical Protein	hypothetical	148
AD073CDS_product_hypothetical_protein_1419	Linnemannia elongata	L. elongata AD073 Hypothetical Protein	hypothetical	130
AD073CDS_product_hypothetical_protein_1420	Linnemannia elongata	L. elongata AD073 Hypothetical Protein	hypothetical	103
AD073CDS_product_hypothetical_protein_1421	Linnemannia elongata	L. elongata AD073 Hypothetical Protein	hypothetical	99
AD073CDS_product_hypothetical_protein_1422	Linnemannia elongata	L. elongata AD073 Hypothetical Protein	hypothetical	129
AD073CDS_product_hypothetical_protein_1423	Linnemannia elongata	L. elongata AD073 Hypothetical Protein	hypothetical	55
AD073CDS_product_hypothetical_protein_1424	Linnemannia elongata	L. elongata AD073 Hypothetical Protein	hypothetical	61
AD073CDS_product_hypothetical_protein_1425	Linnemannia elongata	L. elongata AD073 Hypothetical Protein	hypothetical	58
AD073CDS_product_hypothetical_protein_1426	Linnemannia elongata	L. elongata AD073 Hypothetical Protein	hypothetical	65
AD073CDS_product_hypothetical_protein_1427	Linnemannia elongata	L. elongata AD073 Hypothetical Protein	hypothetical	95
AD073CDS_product_hypothetical_protein_1428	Linnemannia elongata	L. elongata AD073 Hypothetical Protein	hypothetical	50
AD073CDS_product_hypothetical_protein_1429	Linnemannia elongata	L. elongata AD073 Hypothetical Protein	hypothetical	126
AD073CDS_product_hypothetical_protein_1430	Linnemannia elongata	L. elongata AD073 Hypothetical Protein	hypothetical	128
AD073CDS_product_hypothetical_protein_1431	Linnemannia elongata	L. elongata AD073 Hypothetical Protein	hypothetical	96
AD073CDS_product_hypothetical_protein_1432	Linnemannia elongata	L. elongata AD073 Hypothetical Protein	hypothetical	79
AD073CDS_product_hypothetical_protein_1433	Linnemannia elongata	L. elongata AD073 Hypothetical Protein	hypothetical	1426
AD073CDS_product_hypothetical_protein_1434	Linnemannia elongata	L. elongata AD073 Hypothetical Protein	hypothetical	101
AD073CDS_product_hypothetical_protein_1435	Linnemannia elongata	L. elongata AD073 Hypothetical Protein	hypothetical	70
AD073CDS_product_hypothetical_protein_1436	Linnemannia elongata	L. elongata AD073 Hypothetical Protein	hypothetical	255
AD073CDS_product_hypothetical_protein_1437	Linnemannia elongata	L. elongata AD073 Hypothetical Protein	hypothetical	216
AD073CDS_product_hypothetical_protein_1438	Linnemannia elongata	L. elongata AD073 Hypothetical Protein	hypothetical	180
AD073CDS_product_hypothetical_protein_1439	Linnemannia elongata	L. elongata AD073 Hypothetical Protein	hypothetical	38
AD073CDS_product_hypothetical_protein_1440	Linnemannia elongata	L. elongata AD073 Hypothetical Protein	hypothetical	98
AD073CDS_product_hypothetical_protein_1441	Linnemannia elongata	L. elongata AD073 Hypothetical Protein	hypothetical	108
AD073CDS_product_hypothetical_protein_1442	Linnemannia elongata	L. elongata AD073 Hypothetical Protein	hypothetical	895
AD073CDS_product_hypothetical_protein_1443	Linnemannia elongata	L. elongata AD073 Hypothetical Protein	hypothetical	47
AD073CDS_product_hypothetical_protein_1444	Linnemannia elongata	L. elongata AD073 Hypothetical Protein	hypothetical	39
AD073CDS_product_hypothetical_protein_1445	Linnemannia elongata	L. elongata AD073 Hypothetical Protein	hypothetical	90
AD073CDS_product_hypothetical_protein_1446	Linnemannia elongata	L. elongata AD073 Hypothetical Protein	hypothetical	133
AD073CDS_product_hypothetical_protein_1447	Linnemannia elongata	L. elongata AD073 Hypothetical Protein	hypothetical	81
AD073CDS_product_hypothetical_protein_1448	Linnemannia elongata	L. elongata AD073 Hypothetical Protein	hypothetical	185
AD073CDS_product_hypothetical_protein_1449	Linnemannia elongata	L. elongata AD073 Hypothetical Protein	hypothetical	48
AD073CDS_product_hypothetical_protein_1450	Linnemannia elongata	L. elongata AD073 Hypothetical Protein	hypothetical	182
AD073CDS_product_hypothetical_protein_1451	Linnemannia elongata	L. elongata AD073 Hypothetical Protein	hypothetical	94
AD073CDS_product_hypothetical_protein_1452	Linnemannia elongata	L. elongata AD073 Hypothetical Protein	hypothetical	36
AD073CDS_product_hypothetical_protein_1453	Linnemannia elongata	L. elongata AD073 Hypothetical Protein	hypothetical	127
AD073CDS_product_hypothetical_protein_1454	Linnemannia elongata	L. elongata AD073 Hypothetical Protein	hypothetical	89
AD073CDS_product_hypothetical_protein_1455	Linnemannia elongata	L. elongata AD073 Hypothetical Protein	hypothetical	264
AD073CDS_product_hypothetical_protein_1456	Linnemannia elongata	L. elongata AD073 Hypothetical Protein	hypothetical	419
AD073CDS_product_hypothetical_protein_1457	Linnemannia elongata	L. elongata AD073 Hypothetical Protein	hypothetical	335
AD073CDS_product_hypothetical_protein_1458	Linnemannia elongata	L. elongata AD073 Hypothetical Protein	hypothetical	111
AD073CDS_product_hypothetical_protein_1459	Linnemannia elongata	L. elongata AD073 Hypothetical Protein	hypothetical	140
AD073CDS_product_hypothetical_protein_1460	Linnemannia elongata	L. elongata AD073 Hypothetical Protein	hypothetical	958
AD073CDS_product_hypothetical_protein_1461	Linnemannia elongata	L. elongata AD073 Hypothetical Protein	hypothetical	101
AD073CDS_product_hypothetical_protein_1462	Linnemannia elongata	L. elongata AD073 Hypothetical Protein	hypothetical	93
AD073CDS_product_hypothetical_protein_1463	Linnemannia elongata	L. elongata AD073 Hypothetical Protein	hypothetical	83
AD073CDS_product_hypothetical_protein_1464	Linnemannia elongata	L. elongata AD073 Hypothetical Protein	hypothetical	113
AD073CDS_product_hypothetical_protein_1465	Linnemannia elongata	L. elongata AD073 Hypothetical Protein	hypothetical	142
AD073CDS_product_hypothetical_protein_1466	Linnemannia elongata	L. elongata AD073 Hypothetical Protein	hypothetical	184
AD073CDS_product_hypothetical_protein_1467	Linnemannia elongata	L. elongata AD073 Hypothetical Protein	hypothetical	630
AD073CDS_product_hypothetical_protein_1468	Linnemannia elongata	L. elongata AD073 Hypothetical Protein	hypothetical	35
AD073CDS_product_hypothetical_protein_1469	Linnemannia elongata	L. elongata AD073 Hypothetical Protein	hypothetical	110
AD073CDS_product_hypothetical_protein_1470	Linnemannia elongata	L. elongata AD073 Hypothetical Protein	hypothetical	83
AD073CDS_product_hypothetical_protein_1471	Linnemannia elongata	L. elongata AD073 Hypothetical Protein	hypothetical	128
AD073CDS_product_hypothetical_protein_1472	Linnemannia elongata	L. elongata AD073 Hypothetical Protein	hypothetical	41
AD073CDS_product_hypothetical_protein_1473	Linnemannia elongata	L. elongata AD073 Hypothetical Protein	hypothetical	138
AD073CDS_product_hypothetical_protein_1474	Linnemannia elongata	L. elongata AD073 Hypothetical Protein	hypothetical	113
AD073CDS_product_hypothetical_protein_1475	Linnemannia elongata	L. elongata AD073 Hypothetical Protein	hypothetical	132
AD073CDS_product_Inorganic_pyrophosphatase_1476	Linnemannia elongata	L. elongata AD073 Annotated	annotated	178
AD073CDS_product_Inosine_5'_monophosphate_dehydrogenase_1477	Linnemannia elongata	L. elongata AD073 Annotated	annotated	319
AD073CDS_product_Isoleucine__tRNA_ligase_1478	Linnemannia elongata	L. elongata AD073 Annotated	annotated	911
AD073CDS_product_Large_conductance_mechanosensitive_channel_1479	Linnemannia elongata	L. elongata AD073 Annotated	annotated	113
AD073CDS_product_Leucine__tRNA_ligase_1480	Linnemannia elongata	L. elongata AD073 Annotated	annotated	844
AD073CDS_product_Linearmycin_resistance_ATP_binding_protein_LnrL_1481	Linnemannia elongata	L. elongata AD073 Annotated	annotated	230
AD073CDS_product_Lon_protease_1482	Linnemannia elongata	L. elongata AD073 Annotated	annotated	792
AD073CDS_product_Lysine__tRNA_ligase_1483	Linnemannia elongata	L. elongata AD073 Annotated	annotated	482
AD073CDS_product_Major_outer_membrane_lipoprotein_Lpp_1484	Linnemannia elongata	L. elongata AD073 Annotated	annotated	65
AD073CDS_product_Major_outer_membrane_lipoprotein_Lpp_1485	Linnemannia elongata	L. elongata AD073 Annotated	annotated	84
AD073CDS_product_Methionine__tRNA_ligase_1486	Linnemannia elongata	L. elongata AD073 Annotated	annotated	513
AD073CDS_product_Methionine_aminopeptidase_1_1487	Linnemannia elongata	L. elongata AD073 Annotated	annotated	249
AD073CDS_product_Methylated_DNA__protein_cysteine_1488	Linnemannia elongata	L. elongata AD073 Annotated	annotated	118
AD073CDS_product_Nucleoside_diphosphate_kinase_1489	Linnemannia elongata	L. elongata AD073 Annotated	annotated	134
AD073CDS_product_Nucleotide_binding_protein_ExpZ_1490	Linnemannia elongata	L. elongata AD073 Annotated	annotated	537
AD073CDS_product_Peptide_chain_release_factor_1_1491	Linnemannia elongata	L. elongata AD073 Annotated	annotated	365
AD073CDS_product_Peptidyl_tRNA_hydrolase_1492	Linnemannia elongata	L. elongata AD073 Annotated	annotated	177
AD073CDS_product_Phenylalanine__tRNA_ligase_alpha_subunit_1493	Linnemannia elongata	L. elongata AD073 Annotated	annotated	353
AD073CDS_product_Phenylalanine__tRNA_ligase_beta_subunit_1494	Linnemannia elongata	L. elongata AD073 Annotated	annotated	689
AD073CDS_product_Phosphatidylglycerol__prolipoprotein_1495	Linnemannia elongata	L. elongata AD073 Annotated	annotated	96
AD073CDS_product_Polyribonucleotide_nucleotidyltransferase_1496	Linnemannia elongata	L. elongata AD073 Annotated	annotated	629
AD073CDS_product_Primer_independent_DNA_polymerase_PolB_1497	Linnemannia elongata	L. elongata AD073 Annotated	annotated	913
AD073CDS_product_Proline__tRNA_ligase_1498	Linnemannia elongata	L. elongata AD073 Annotated	annotated	471
AD073CDS_product_Protein_export_membrane_protein_SecF_1499	Linnemannia elongata	L. elongata AD073 Annotated	annotated	193
AD073CDS_product_Protein_GrpE_1500	Linnemannia elongata	L. elongata AD073 Annotated	annotated	164
AD073CDS_product_Protein_hit_1501	Linnemannia elongata	L. elongata AD073 Annotated	annotated	121
AD073CDS_product_Protein_L_isoaspartate_O_methyltransferase_1502	Linnemannia elongata	L. elongata AD073 Annotated	annotated	201
AD073CDS_product_Protein_RecA_1503	Linnemannia elongata	L. elongata AD073 Annotated	annotated	346
AD073CDS_product_Protein_translocase_subunit_SecA_1504	Linnemannia elongata	L. elongata AD073 Annotated	annotated	732
AD073CDS_product_Protein_translocase_subunit_SecY_1505	Linnemannia elongata	L. elongata AD073 Annotated	annotated	458
AD073CDS_product_Putative_3_methyladenine_DNA_glycosylase_1506	Linnemannia elongata	L. elongata AD073 Annotated	annotated	200
AD073CDS_product_putative_endonuclease_4_1507	Linnemannia elongata	L. elongata AD073 Annotated	annotated	281
AD073CDS_product_putative_metal_dependent_hydrolase_YcfH_1508	Linnemannia elongata	L. elongata AD073 Annotated	annotated	266
AD073CDS_product_Putative_pre_16S_rRNA_nuclease_1509	Linnemannia elongata	L. elongata AD073 Annotated	annotated	132
AD073CDS_product_putative_protein_1510	Linnemannia elongata	L. elongata AD073 Annotated	annotated	78
AD073CDS_product_putative_protein_1511	Linnemannia elongata	L. elongata AD073 Annotated	annotated	96
AD073CDS_product_putative_protein_1512	Linnemannia elongata	L. elongata AD073 Annotated	annotated	102
AD073CDS_product_putative_protein_1513	Linnemannia elongata	L. elongata AD073 Annotated	annotated	96
AD073CDS_product_putative_RNA_pseudouridine_synthase_1514	Linnemannia elongata	L. elongata AD073 Annotated	annotated	226
AD073CDS_product_Putative_TrmH_family_tRNArRNA_methyltransferase_1515	Linnemannia elongata	L. elongata AD073 Annotated	annotated	242
AD073CDS_product_putative_tRNA_sulfurtransferase_1516	Linnemannia elongata	L. elongata AD073 Annotated	annotated	388
AD073CDS_product_Release_factor_glutamine_methyltransferase_1517	Linnemannia elongata	L. elongata AD073 Annotated	annotated	318
AD073CDS_product_Ribonuclease_3_1518	Linnemannia elongata	L. elongata AD073 Annotated	annotated	225
AD073CDS_product_Ribonuclease_HII_1519	Linnemannia elongata	L. elongata AD073 Annotated	annotated	217
AD073CDS_product_Ribonuclease_J_2_1520	Linnemannia elongata	L. elongata AD073 Annotated	annotated	527
AD073CDS_product_Ribonuclease_J1_1521	Linnemannia elongata	L. elongata AD073 Annotated	annotated	562
AD073CDS_product_Ribonuclease_P_protein_component_1522	Linnemannia elongata	L. elongata AD073 Annotated	annotated	145
AD073CDS_product_Ribonuclease_Y_1523	Linnemannia elongata	L. elongata AD073 Annotated	annotated	510
AD073CDS_product_Ribosomal_RNA_small_subunit_methyltransferase_A_1524	Linnemannia elongata	L. elongata AD073 Annotated	annotated	286
AD073CDS_product_Ribosomal_RNA_small_subunit_methyltransferase_H_1525	Linnemannia elongata	L. elongata AD073 Annotated	annotated	291
AD073CDS_product_Ribosomal_RNA_small_subunit_methyltransferase_I_1526	Linnemannia elongata	L. elongata AD073 Annotated	annotated	270
AD073CDS_product_Ribosome_binding_ATPase_YchF_1527	Linnemannia elongata	L. elongata AD073 Annotated	annotated	351
AD073CDS_product_Ribosome_binding_factor_A_1528	Linnemannia elongata	L. elongata AD073 Annotated	annotated	115
AD073CDS_product_Ribosome_recycling_factor_1529	Linnemannia elongata	L. elongata AD073 Annotated	annotated	185
AD073CDS_product_Ribosome_recycling_factor_1530	Linnemannia elongata	L. elongata AD073 Annotated	annotated	130
AD073CDS_product_RNA_polymerase_associated_protein_RapA_1531	Linnemannia elongata	L. elongata AD073 Annotated	annotated	535
AD073CDS_product_RNA_polymerase_sigma_factor_RpoS_1532	Linnemannia elongata	L. elongata AD073 Annotated	annotated	310
AD073CDS_product_Serine__tRNA_ligase_1533	Linnemannia elongata	L. elongata AD073 Annotated	annotated	405
AD073CDS_product_Small_heat_shock_protein_IbpA_1534	Linnemannia elongata	L. elongata AD073 Annotated	annotated	145
AD073CDS_product_Small_heat_shock_protein_IbpB_1535	Linnemannia elongata	L. elongata AD073 Annotated	annotated	149
AD073CDS_product_SsrA_binding_protein_1536	Linnemannia elongata	L. elongata AD073 Annotated	annotated	154
AD073CDS_product_Thioredoxin_1537	Linnemannia elongata	L. elongata AD073 Annotated	annotated	105
AD073CDS_product_Thioredoxin_reductase_1538	Linnemannia elongata	L. elongata AD073 Annotated	annotated	312
AD073CDS_product_Threonine__tRNA_ligase_1_1539	Linnemannia elongata	L. elongata AD073 Annotated	annotated	413
AD073CDS_product_Toxin_HigB_1_1540	Linnemannia elongata	L. elongata AD073 Annotated	annotated	94
AD073CDS_product_Transcription_antitermination_protein_NusB_1541	Linnemannia elongata	L. elongata AD073 Annotated	annotated	156
AD073CDS_product_Transcription_elongation_factor_GreA_1542	Linnemannia elongata	L. elongata AD073 Annotated	annotated	162
AD073CDS_product_Transcription_elongation_factor_GreA_1543	Linnemannia elongata	L. elongata AD073 Annotated	annotated	161
AD073CDS_product_Transcription_terminationantitermination_protein_1544	Linnemannia elongata	L. elongata AD073 Annotated	annotated	196
AD073CDS_product_Transcription_terminationantitermination_protein_1545	Linnemannia elongata	L. elongata AD073 Annotated	annotated	375
AD073CDS_product_transcriptional_regulatory_protein_YebC_1546	Linnemannia elongata	L. elongata AD073 Annotated	annotated	241
AD073CDS_product_Translation_initiation_factor_IF_1_1547	Linnemannia elongata	L. elongata AD073 Annotated	annotated	73
AD073CDS_product_Translation_initiation_factor_IF_2_1548	Linnemannia elongata	L. elongata AD073 Annotated	annotated	611
AD073CDS_product_Translation_initiation_factor_IF_3_1549	Linnemannia elongata	L. elongata AD073 Annotated	annotated	188
AD073CDS_product_tRNA__guanine_N_1____methyltransferase_1550	Linnemannia elongata	L. elongata AD073 Annotated	annotated	239
AD073CDS_product_tRNA_Ile__lysidine_synthase_1551	Linnemannia elongata	L. elongata AD073 Annotated	annotated	301
AD073CDS_product_tRNA_modification_GTPase_MnmE_1552	Linnemannia elongata	L. elongata AD073 Annotated	annotated	458
AD073CDS_product_tRNA_N6_adenosine_threonylcarbamoyltransferase_1553	Linnemannia elongata	L. elongata AD073 Annotated	annotated	320
AD073CDS_product_tRNA_pseudouridine_synthase_A_1554	Linnemannia elongata	L. elongata AD073 Annotated	annotated	259
AD073CDS_product_tRNA_specific_2_thiouridylase_MnmA_1555	Linnemannia elongata	L. elongata AD073 Annotated	annotated	383
AD073CDS_product_tRNA_uridine_5_carboxymethylaminomethyl_1556	Linnemannia elongata	L. elongata AD073 Annotated	annotated	648
AD073CDS_product_tRNA1_Val___adenine_37__N6__methyltransferase_1557	Linnemannia elongata	L. elongata AD073 Annotated	annotated	487
AD073CDS_product_Tryptophan__tRNA_ligase_1558	Linnemannia elongata	L. elongata AD073 Annotated	annotated	332
AD073CDS_product_Type_2_restriction_enzyme_MboI_1559	Linnemannia elongata	L. elongata AD073 Annotated	annotated	218
AD073CDS_product_Tyrosine__tRNA_ligase_1560	Linnemannia elongata	L. elongata AD073 Annotated	annotated	392
AD073CDS_product_Uracil_DNA_glycosylase_1561	Linnemannia elongata	L. elongata AD073 Annotated	annotated	239
AD073CDS_product_UvrABC_system_protein_B_1562	Linnemannia elongata	L. elongata AD073 Annotated	annotated	654
AD073CDS_product_UvrABC_system_protein_C_1563	Linnemannia elongata	L. elongata AD073 Annotated	annotated	533
AD073CDS_product_Valine__tRNA_ligase_1564	Linnemannia elongata	L. elongata AD073 Annotated	annotated	853
AD073CDS_product_Vitamin_B12_import_ATP_binding_protein_BtuD_1565	Linnemannia elongata	L. elongata AD073 Annotated	annotated	501
AD073CDS_product_Vitamin_B12_import_ATP_binding_protein_BtuD_1566	Linnemannia elongata	L. elongata AD073 Annotated	annotated	558
AD073CDS_product_Vitamin_B12_import_ATP_binding_protein_BtuD_1567	Linnemannia elongata	L. elongata AD073 Annotated	annotated	696
AD073CDS_product_2',3'_cyclic_nucleotide_2'_phosphodiesterase_1568	Linnemannia elongata	L. elongata AD073 Annotated	annotated	270
AD073CDS_product_3',5'_cyclic_adenosine_monophosphate_1569	Linnemannia elongata	L. elongata AD073 Annotated	annotated	1354
AD073CDS_product_30S_ribosomal_protein_S10_1570	Linnemannia elongata	L. elongata AD073 Annotated	annotated	108
AD073CDS_product_30S_ribosomal_protein_S11_1571	Linnemannia elongata	L. elongata AD073 Annotated	annotated	133
AD073CDS_product_30S_ribosomal_protein_S12_1572	Linnemannia elongata	L. elongata AD073 Annotated	annotated	137
AD073CDS_product_30S_ribosomal_protein_S13_1573	Linnemannia elongata	L. elongata AD073 Annotated	annotated	126
AD073CDS_product_30S_ribosomal_protein_S14_type_Z_1574	Linnemannia elongata	L. elongata AD073 Annotated	annotated	61
AD073CDS_product_30S_ribosomal_protein_S16_1575	Linnemannia elongata	L. elongata AD073 Annotated	annotated	79
AD073CDS_product_30S_ribosomal_protein_S17_1576	Linnemannia elongata	L. elongata AD073 Annotated	annotated	80
AD073CDS_product_30S_ribosomal_protein_S19_1577	Linnemannia elongata	L. elongata AD073 Annotated	annotated	90
AD073CDS_product_30S_ribosomal_protein_S2_1578	Linnemannia elongata	L. elongata AD073 Annotated	annotated	254
AD073CDS_product_30S_ribosomal_protein_S3_1579	Linnemannia elongata	L. elongata AD073 Annotated	annotated	234
AD073CDS_product_30S_ribosomal_protein_S4_1580	Linnemannia elongata	L. elongata AD073 Annotated	annotated	206
AD073CDS_product_30S_ribosomal_protein_S5_1581	Linnemannia elongata	L. elongata AD073 Annotated	annotated	163
AD073CDS_product_30S_ribosomal_protein_S7_1582	Linnemannia elongata	L. elongata AD073 Annotated	annotated	156
AD073CDS_product_30S_ribosomal_protein_S8_1583	Linnemannia elongata	L. elongata AD073 Annotated	annotated	128
AD073CDS_product_30S_ribosomal_protein_S9_1584	Linnemannia elongata	L. elongata AD073 Annotated	annotated	136
AD073CDS_product_5_amino_6__5_phospho_D_ribitylamino_uracil_1585	Linnemannia elongata	L. elongata AD073 Annotated	annotated	300
AD073CDS_product_50S_ribosomal_protein_L1_1586	Linnemannia elongata	L. elongata AD073 Annotated	annotated	223
AD073CDS_product_50S_ribosomal_protein_L10_1587	Linnemannia elongata	L. elongata AD073 Annotated	annotated	161
AD073CDS_product_50S_ribosomal_protein_L11_1588	Linnemannia elongata	L. elongata AD073 Annotated	annotated	127
AD073CDS_product_50S_ribosomal_protein_L13_1589	Linnemannia elongata	L. elongata AD073 Annotated	annotated	162
AD073CDS_product_50S_ribosomal_protein_L14_1590	Linnemannia elongata	L. elongata AD073 Annotated	annotated	123
AD073CDS_product_50S_ribosomal_protein_L15_1591	Linnemannia elongata	L. elongata AD073 Annotated	annotated	136
AD073CDS_product_50S_ribosomal_protein_L16_1592	Linnemannia elongata	L. elongata AD073 Annotated	annotated	143
AD073CDS_product_50S_ribosomal_protein_L17_1593	Linnemannia elongata	L. elongata AD073 Annotated	annotated	127
AD073CDS_product_50S_ribosomal_protein_L18_1594	Linnemannia elongata	L. elongata AD073 Annotated	annotated	126
AD073CDS_product_50S_ribosomal_protein_L19_1595	Linnemannia elongata	L. elongata AD073 Annotated	annotated	118
AD073CDS_product_50S_ribosomal_protein_L2_1596	Linnemannia elongata	L. elongata AD073 Annotated	annotated	286
AD073CDS_product_50S_ribosomal_protein_L20_1597	Linnemannia elongata	L. elongata AD073 Annotated	annotated	131
AD073CDS_product_50S_ribosomal_protein_L21_1598	Linnemannia elongata	L. elongata AD073 Annotated	annotated	106
AD073CDS_product_50S_ribosomal_protein_L22_1599	Linnemannia elongata	L. elongata AD073 Annotated	annotated	115
AD073CDS_product_50S_ribosomal_protein_L27_1600	Linnemannia elongata	L. elongata AD073 Annotated	annotated	90
AD073CDS_product_50S_ribosomal_protein_L3_1601	Linnemannia elongata	L. elongata AD073 Annotated	annotated	205
AD073CDS_product_50S_ribosomal_protein_L31_1602	Linnemannia elongata	L. elongata AD073 Annotated	annotated	77
AD073CDS_product_50S_ribosomal_protein_L32_1603	Linnemannia elongata	L. elongata AD073 Annotated	annotated	63
AD073CDS_product_50S_ribosomal_protein_L33_1604	Linnemannia elongata	L. elongata AD073 Annotated	annotated	50
AD073CDS_product_50S_ribosomal_protein_L35_1605	Linnemannia elongata	L. elongata AD073 Annotated	annotated	66
AD073CDS_product_50S_ribosomal_protein_L4_1606	Linnemannia elongata	L. elongata AD073 Annotated	annotated	212
AD073CDS_product_50S_ribosomal_protein_L5_1607	Linnemannia elongata	L. elongata AD073 Annotated	annotated	193
AD073CDS_product_50S_ribosomal_protein_L6_1608	Linnemannia elongata	L. elongata AD073 Annotated	annotated	185
AD073CDS_product_50S_ribosomal_protein_L7L12_1609	Linnemannia elongata	L. elongata AD073 Annotated	annotated	131
AD073CDS_product_50S_ribosomal_protein_L9_1610	Linnemannia elongata	L. elongata AD073 Annotated	annotated	150
AD073CDS_product_Adenylate_kinase_1611	Linnemannia elongata	L. elongata AD073 Annotated	annotated	233
AD073CDS_product_Alanine__tRNA_ligase_1612	Linnemannia elongata	L. elongata AD073 Annotated	annotated	455
AD073CDS_product_Anaerobic_glycerol_3_phosphate_dehydrogenase_1613	Linnemannia elongata	L. elongata AD073 Annotated	annotated	300
AD073CDS_product_Anaerobic_nitric_oxide_reductase_transcription_1614	Linnemannia elongata	L. elongata AD073 Annotated	annotated	83
AD073CDS_product_Antitoxin_HigA_1_1615	Linnemannia elongata	L. elongata AD073 Annotated	annotated	108
AD073CDS_product_Arginine__tRNA_ligase_1616	Linnemannia elongata	L. elongata AD073 Annotated	annotated	560
AD073CDS_product_Asparagine__tRNA_ligase_1617	Linnemannia elongata	L. elongata AD073 Annotated	annotated	456
AD073CDS_product_Aspartate__tRNA_ligase_1618	Linnemannia elongata	L. elongata AD073 Annotated	annotated	554
AD073CDS_product_ATP_dependent_DNA_helicase_PcrA_1619	Linnemannia elongata	L. elongata AD073 Annotated	annotated	628
AD073CDS_product_ATP_dependent_helicasedeoxyribonuclease_subunit_1620	Linnemannia elongata	L. elongata AD073 Annotated	annotated	123
AD073CDS_product_ATP_dependent_RNA_helicase_CshA_1621	Linnemannia elongata	L. elongata AD073 Annotated	annotated	497
AD073CDS_product_ATP_dependent_zinc_metalloprotease_FtsH_1622	Linnemannia elongata	L. elongata AD073 Annotated	annotated	411
AD073CDS_product_ATP_dependent_zinc_metalloprotease_FtsH_1623	Linnemannia elongata	L. elongata AD073 Annotated	annotated	588
AD073CDS_product_Chaperone_protein_DnaJ_1624	Linnemannia elongata	L. elongata AD073 Annotated	annotated	151
AD073CDS_product_Chaperone_protein_DnaJ_1625	Linnemannia elongata	L. elongata AD073 Annotated	annotated	378
AD073CDS_product_Chaperone_protein_DnaK_1626	Linnemannia elongata	L. elongata AD073 Annotated	annotated	610
AD073CDS_product_Cysteine__tRNA_ligase_1627	Linnemannia elongata	L. elongata AD073 Annotated	annotated	449
AD073CDS_product_Cysteine_desulfurase_SufS_1628	Linnemannia elongata	L. elongata AD073 Annotated	annotated	403
AD073CDS_product_DNA_binding_protein_HU_1629	Linnemannia elongata	L. elongata AD073 Annotated	annotated	90
AD073CDS_product_DNA_binding_protein_HU_1630	Linnemannia elongata	L. elongata AD073 Annotated	annotated	98
AD073CDS_product_DNA_binding_protein_HU_beta_1631	Linnemannia elongata	L. elongata AD073 Annotated	annotated	90
AD073CDS_product_DNA_binding_protein_HU_beta_1632	Linnemannia elongata	L. elongata AD073 Annotated	annotated	102
AD073CDS_product_DNA_directed_RNA_polymerase_subunit_alpha_1633	Linnemannia elongata	L. elongata AD073 Annotated	annotated	246
AD073CDS_product_DNA_directed_RNA_polymerase_subunit_beta_1634	Linnemannia elongata	L. elongata AD073 Annotated	annotated	1220
AD073CDS_product_DNA_directed_RNA_polymerase_subunit_beta'_1635	Linnemannia elongata	L. elongata AD073 Annotated	annotated	1255
AD073CDS_product_DNA_gyrase_subunit_B_1636	Linnemannia elongata	L. elongata AD073 Annotated	annotated	1564
AD073CDS_product_DNA_invertase_hin_1637	Linnemannia elongata	L. elongata AD073 Annotated	annotated	231
AD073CDS_product_DNA_ligase_1638	Linnemannia elongata	L. elongata AD073 Annotated	annotated	581
AD073CDS_product_DNA_polymerase_III_PolC_type_1639	Linnemannia elongata	L. elongata AD073 Annotated	annotated	1481
AD073CDS_product_DNA_primase_1640	Linnemannia elongata	L. elongata AD073 Annotated	annotated	519
AD073CDS_product_DNA_repair_protein_RadA_1641	Linnemannia elongata	L. elongata AD073 Annotated	annotated	143
AD073CDS_product_DNA_topoisomerase_1_1642	Linnemannia elongata	L. elongata AD073 Annotated	annotated	572
AD073CDS_product_Elongation_factor_4_1643	Linnemannia elongata	L. elongata AD073 Annotated	annotated	605
AD073CDS_product_Elongation_factor_G_1644	Linnemannia elongata	L. elongata AD073 Annotated	annotated	691
AD073CDS_product_Elongation_factor_Ts_1645	Linnemannia elongata	L. elongata AD073 Annotated	annotated	280
AD073CDS_product_Elongation_factor_Tu_1646	Linnemannia elongata	L. elongata AD073 Annotated	annotated	397
AD073CDS_product_Endoribonuclease_EndoA_1647	Linnemannia elongata	L. elongata AD073 Annotated	annotated	124
AD073CDS_product_Endoribonuclease_MazF9_1648	Linnemannia elongata	L. elongata AD073 Annotated	annotated	122
AD073CDS_product_Endoribonuclease_toxin_ChpB_1649	Linnemannia elongata	L. elongata AD073 Annotated	annotated	112
AD073CDS_product_Endoribonuclease_YbeY_1650	Linnemannia elongata	L. elongata AD073 Annotated	annotated	145
AD073CDS_product_Error_prone_DNA_polymerase_1651	Linnemannia elongata	L. elongata AD073 Annotated	annotated	1025
AD073CDS_product_Formamidopyrimidine_DNA_glycosylase_1652	Linnemannia elongata	L. elongata AD073 Annotated	annotated	279
AD073CDS_product_Glutamate__tRNA_ligase_1_1653	Linnemannia elongata	L. elongata AD073 Annotated	annotated	483
AD073CDS_product_Glutamyl_tRNA_Gln__amidotransferase_subunit_A_1654	Linnemannia elongata	L. elongata AD073 Annotated	annotated	443
AD073CDS_product_Glutamyl_tRNA_Gln__amidotransferase_subunit_B,_1655	Linnemannia elongata	L. elongata AD073 Annotated	annotated	488
AD073CDS_product_Glycine__tRNA_ligase_1656	Linnemannia elongata	L. elongata AD073 Annotated	annotated	461
AD073CDS_product_GTP_binding_protein_EngB_1657	Linnemannia elongata	L. elongata AD073 Annotated	annotated	169
AD073CDS_product_GTPase_Der_1658	Linnemannia elongata	L. elongata AD073 Annotated	annotated	435
AD073CDS_product_GTPase_Obg_1659	Linnemannia elongata	L. elongata AD073 Annotated	annotated	429
AD073CDS_product_Histidine__tRNA_ligase_1660	Linnemannia elongata	L. elongata AD073 Annotated	annotated	425
AM1032_AM1032_CDS_product_hypothetical_protein_1661	Linnemannia gamsii	L. gamsii AM1032 Hypothetical	hypothetical	73
AM1032_AM1032_CDS_product_hypothetical_protein_1662	Linnemannia gamsii	L. gamsii AM1032 Hypothetical	hypothetical	395
AM1032_AM1032_CDS_product_hypothetical_protein_1663	Linnemannia gamsii	L. gamsii AM1032 Hypothetical	hypothetical	187
AM1032_AM1032_CDS_product_hypothetical_protein_1664	Linnemannia gamsii	L. gamsii AM1032 Hypothetical	hypothetical	60
AM1032_AM1032_CDS_product_hypothetical_protein_1665	Linnemannia gamsii	L. gamsii AM1032 Hypothetical	hypothetical	96
AM1032_AM1032_CDS_product_hypothetical_protein_1666	Linnemannia gamsii	L. gamsii AM1032 Hypothetical	hypothetical	81
AM1032_AM1032_CDS_product_hypothetical_protein_1667	Linnemannia gamsii	L. gamsii AM1032 Hypothetical	hypothetical	330
AM1032_AM1032_CDS_product_hypothetical_protein_1668	Linnemannia gamsii	L. gamsii AM1032 Hypothetical	hypothetical	386
AM1032_AM1032_CDS_product_hypothetical_protein_1669	Linnemannia gamsii	L. gamsii AM1032 Hypothetical	hypothetical	108
AM1032_AM1032_CDS_product_hypothetical_protein_1670	Linnemannia gamsii	L. gamsii AM1032 Hypothetical	hypothetical	194
AM1032_AM1032_CDS_product_hypothetical_protein_1671	Linnemannia gamsii	L. gamsii AM1032 Hypothetical	hypothetical	115
AM1032_AM1032_CDS_product_hypothetical_protein_1672	Linnemannia gamsii	L. gamsii AM1032 Hypothetical	hypothetical	46
AM1032_AM1032_CDS_product_hypothetical_protein_1673	Linnemannia gamsii	L. gamsii AM1032 Hypothetical	hypothetical	255
AM1032_AM1032_CDS_product_hypothetical_protein_1674	Linnemannia gamsii	L. gamsii AM1032 Hypothetical	hypothetical	335
AM1032_AM1032_CDS_product_hypothetical_protein_1675	Linnemannia gamsii	L. gamsii AM1032 Hypothetical	hypothetical	97
AM1032_AM1032_CDS_product_hypothetical_protein_1676	Linnemannia gamsii	L. gamsii AM1032 Hypothetical	hypothetical	294
AM1032_AM1032_CDS_product_hypothetical_protein_1677	Linnemannia gamsii	L. gamsii AM1032 Hypothetical	hypothetical	172
AM1032_AM1032_CDS_product_hypothetical_protein_1678	Linnemannia gamsii	L. gamsii AM1032 Hypothetical	hypothetical	352
AM1032_AM1032_CDS_product_hypothetical_protein_1679	Linnemannia gamsii	L. gamsii AM1032 Hypothetical	hypothetical	94
AM1032_AM1032_CDS_product_hypothetical_protein_1680	Linnemannia gamsii	L. gamsii AM1032 Hypothetical	hypothetical	122
AM1032_AM1032_CDS_product_hypothetical_protein_1681	Linnemannia gamsii	L. gamsii AM1032 Hypothetical	hypothetical	112
AM1032_AM1032_CDS_product_hypothetical_protein_1682	Linnemannia gamsii	L. gamsii AM1032 Hypothetical	hypothetical	216
AM1032_AM1032_CDS_product_hypothetical_protein_1683	Linnemannia gamsii	L. gamsii AM1032 Hypothetical	hypothetical	177
AM1032_AM1032_CDS_product_hypothetical_protein_1684	Linnemannia gamsii	L. gamsii AM1032 Hypothetical	hypothetical	35
AM1032_AM1032_CDS_product_hypothetical_protein_1685	Linnemannia gamsii	L. gamsii AM1032 Hypothetical	hypothetical	615
AM1032_AM1032_CDS_product_hypothetical_protein_1686	Linnemannia gamsii	L. gamsii AM1032 Hypothetical	hypothetical	165
AM1032_AM1032_CDS_product_hypothetical_protein_1687	Linnemannia gamsii	L. gamsii AM1032 Hypothetical	hypothetical	405
AM1032_AM1032_CDS_product_hypothetical_protein_1688	Linnemannia gamsii	L. gamsii AM1032 Hypothetical	hypothetical	76
AM1032_AM1032_CDS_product_hypothetical_protein_1689	Linnemannia gamsii	L. gamsii AM1032 Hypothetical	hypothetical	102
AM1032_AM1032_CDS_product_hypothetical_protein_1690	Linnemannia gamsii	L. gamsii AM1032 Hypothetical	hypothetical	114
AM1032_AM1032_CDS_product_hypothetical_protein_1691	Linnemannia gamsii	L. gamsii AM1032 Hypothetical	hypothetical	88
AM1032_AM1032_CDS_product_hypothetical_protein_1692	Linnemannia gamsii	L. gamsii AM1032 Hypothetical	hypothetical	49
AM1032_AM1032_CDS_product_hypothetical_protein_1693	Linnemannia gamsii	L. gamsii AM1032 Hypothetical	hypothetical	79
AM1032_AM1032_CDS_product_hypothetical_protein_1694	Linnemannia gamsii	L. gamsii AM1032 Hypothetical	hypothetical	140
AM1032_AM1032_CDS_product_hypothetical_protein_1695	Linnemannia gamsii	L. gamsii AM1032 Hypothetical	hypothetical	202
AM1032_AM1032_CDS_product_hypothetical_protein_1696	Linnemannia gamsii	L. gamsii AM1032 Hypothetical	hypothetical	214
AM1032_AM1032_CDS_product_hypothetical_protein_1697	Linnemannia gamsii	L. gamsii AM1032 Hypothetical	hypothetical	164
AM1032_AM1032_CDS_product_hypothetical_protein_1698	Linnemannia gamsii	L. gamsii AM1032 Hypothetical	hypothetical	187
AM1032_AM1032_CDS_product_hypothetical_protein_1699	Linnemannia gamsii	L. gamsii AM1032 Hypothetical	hypothetical	65
AM1032_AM1032_CDS_product_hypothetical_protein_1700	Linnemannia gamsii	L. gamsii AM1032 Hypothetical	hypothetical	108
AM1032_AM1032_CDS_product_hypothetical_protein_1701	Linnemannia gamsii	L. gamsii AM1032 Hypothetical	hypothetical	107
AM1032_AM1032_CDS_product_hypothetical_protein_1702	Linnemannia gamsii	L. gamsii AM1032 Hypothetical	hypothetical	325
AM1032_AM1032_CDS_product_hypothetical_protein_1703	Linnemannia gamsii	L. gamsii AM1032 Hypothetical	hypothetical	469
AM1032_AM1032_CDS_product_hypothetical_protein_1704	Linnemannia gamsii	L. gamsii AM1032 Hypothetical	hypothetical	142
AM1032_AM1032_CDS_product_hypothetical_protein_1705	Linnemannia gamsii	L. gamsii AM1032 Hypothetical	hypothetical	50
AM1032_AM1032_CDS_product_hypothetical_protein_1706	Linnemannia gamsii	L. gamsii AM1032 Hypothetical	hypothetical	182
AM1032_AM1032_CDS_product_hypothetical_protein_1707	Linnemannia gamsii	L. gamsii AM1032 Hypothetical	hypothetical	473
AM1032_AM1032_CDS_product_hypothetical_protein_1708	Linnemannia gamsii	L. gamsii AM1032 Hypothetical	hypothetical	234
AM1032_AM1032_CDS_product_hypothetical_protein_1709	Linnemannia gamsii	L. gamsii AM1032 Hypothetical	hypothetical	36
AM1032_AM1032_CDS_product_hypothetical_protein_1710	Linnemannia gamsii	L. gamsii AM1032 Hypothetical	hypothetical	49
AM1032_AM1032_CDS_product_hypothetical_protein_1711	Linnemannia gamsii	L. gamsii AM1032 Hypothetical	hypothetical	120
AM1032_AM1032_CDS_product_hypothetical_protein_1712	Linnemannia gamsii	L. gamsii AM1032 Hypothetical	hypothetical	111
AM1032_AM1032_CDS_product_hypothetical_protein_1713	Linnemannia gamsii	L. gamsii AM1032 Hypothetical	hypothetical	34
AM1032_AM1032_CDS_product_hypothetical_protein_1714	Linnemannia gamsii	L. gamsii AM1032 Hypothetical	hypothetical	182
AM1032_AM1032_CDS_product_hypothetical_protein_1715	Linnemannia gamsii	L. gamsii AM1032 Hypothetical	hypothetical	104
AM1032_AM1032_CDS_product_hypothetical_protein_1716	Linnemannia gamsii	L. gamsii AM1032 Hypothetical	hypothetical	235
AM1032_AM1032_CDS_product_hypothetical_protein_1717	Linnemannia gamsii	L. gamsii AM1032 Hypothetical	hypothetical	161
AM1032_AM1032_CDS_product_hypothetical_protein_1718	Linnemannia gamsii	L. gamsii AM1032 Hypothetical	hypothetical	322
AM1032_AM1032_CDS_product_hypothetical_protein_1719	Linnemannia gamsii	L. gamsii AM1032 Hypothetical	hypothetical	312
AM1032_AM1032_CDS_product_hypothetical_protein_1720	Linnemannia gamsii	L. gamsii AM1032 Hypothetical	hypothetical	103
AM1032_AM1032_CDS_product_hypothetical_protein_1721	Linnemannia gamsii	L. gamsii AM1032 Hypothetical	hypothetical	898
AM1032_AM1032_CDS_product_hypothetical_protein_1722	Linnemannia gamsii	L. gamsii AM1032 Hypothetical	hypothetical	138
AM1032_AM1032_CDS_product_hypothetical_protein_1723	Linnemannia gamsii	L. gamsii AM1032 Hypothetical	hypothetical	330
AM1032_AM1032_CDS_product_hypothetical_protein_1724	Linnemannia gamsii	L. gamsii AM1032 Hypothetical	hypothetical	81
AM1032_AM1032_CDS_product_hypothetical_protein_1725	Linnemannia gamsii	L. gamsii AM1032 Hypothetical	hypothetical	144
AM1032_AM1032_CDS_product_hypothetical_protein_1726	Linnemannia gamsii	L. gamsii AM1032 Hypothetical	hypothetical	105
AM1032_AM1032_CDS_product_hypothetical_protein_1727	Linnemannia gamsii	L. gamsii AM1032 Hypothetical	hypothetical	122
AM1032_AM1032_CDS_product_hypothetical_protein_1728	Linnemannia gamsii	L. gamsii AM1032 Hypothetical	hypothetical	343
AM1032_AM1032_CDS_product_hypothetical_protein_1729	Linnemannia gamsii	L. gamsii AM1032 Hypothetical	hypothetical	140
AM1032_AM1032_CDS_product_hypothetical_protein_1730	Linnemannia gamsii	L. gamsii AM1032 Hypothetical	hypothetical	60
AM1032_AM1032_CDS_product_hypothetical_protein_1731	Linnemannia gamsii	L. gamsii AM1032 Hypothetical	hypothetical	107
AM1032_AM1032_CDS_product_hypothetical_protein_1732	Linnemannia gamsii	L. gamsii AM1032 Hypothetical	hypothetical	134
AM1032_AM1032_CDS_product_hypothetical_protein_1733	Linnemannia gamsii	L. gamsii AM1032 Hypothetical	hypothetical	466
AM1032_AM1032_CDS_product_hypothetical_protein_1734	Linnemannia gamsii	L. gamsii AM1032 Hypothetical	hypothetical	335
AM1032_AM1032_CDS_product_hypothetical_protein_1735	Linnemannia gamsii	L. gamsii AM1032 Hypothetical	hypothetical	108
AM1032_AM1032_CDS_product_hypothetical_protein_1736	Linnemannia gamsii	L. gamsii AM1032 Hypothetical	hypothetical	211
AM1032_AM1032_CDS_product_hypothetical_protein_1737	Linnemannia gamsii	L. gamsii AM1032 Hypothetical	hypothetical	262
AM1032_AM1032_CDS_product_hypothetical_protein_1738	Linnemannia gamsii	L. gamsii AM1032 Hypothetical	hypothetical	91
AM1032_AM1032_CDS_product_hypothetical_protein_1739	Linnemannia gamsii	L. gamsii AM1032 Hypothetical	hypothetical	62
AM1032_AM1032_CDS_product_hypothetical_protein_1740	Linnemannia gamsii	L. gamsii AM1032 Hypothetical	hypothetical	60
AM1032_AM1032_CDS_product_hypothetical_protein_1741	Linnemannia gamsii	L. gamsii AM1032 Hypothetical	hypothetical	109
AM1032_AM1032_CDS_product_hypothetical_protein_1742	Linnemannia gamsii	L. gamsii AM1032 Hypothetical	hypothetical	135
AM1032_AM1032_CDS_product_hypothetical_protein_1743	Linnemannia gamsii	L. gamsii AM1032 Hypothetical	hypothetical	229
AM1032_AM1032_CDS_product_hypothetical_protein_1744	Linnemannia gamsii	L. gamsii AM1032 Hypothetical	hypothetical	92
AM1032_AM1032_CDS_product_hypothetical_protein_1745	Linnemannia gamsii	L. gamsii AM1032 Hypothetical	hypothetical	105
AM1032_AM1032_CDS_product_hypothetical_protein_1746	Linnemannia gamsii	L. gamsii AM1032 Hypothetical	hypothetical	78
AM1032_AM1032_CDS_product_hypothetical_protein_1747	Linnemannia gamsii	L. gamsii AM1032 Hypothetical	hypothetical	70
AM1032_AM1032_CDS_product_hypothetical_protein_1748	Linnemannia gamsii	L. gamsii AM1032 Hypothetical	hypothetical	101
AM1032_AM1032_CDS_product_hypothetical_protein_1749	Linnemannia gamsii	L. gamsii AM1032 Hypothetical	hypothetical	110
AM1032_AM1032_CDS_product_hypothetical_protein_1750	Linnemannia gamsii	L. gamsii AM1032 Hypothetical	hypothetical	135
AM1032_AM1032_CDS_product_hypothetical_protein_1751	Linnemannia gamsii	L. gamsii AM1032 Hypothetical	hypothetical	93
AM1032_AM1032_CDS_product_hypothetical_protein_1752	Linnemannia gamsii	L. gamsii AM1032 Hypothetical	hypothetical	176
AM1032_AM1032_CDS_product_hypothetical_protein_1753	Linnemannia gamsii	L. gamsii AM1032 Hypothetical	hypothetical	94
AM1032_AM1032_CDS_product_hypothetical_protein_1754	Linnemannia gamsii	L. gamsii AM1032 Hypothetical	hypothetical	153
AM1032_AM1032_CDS_product_hypothetical_protein_1755	Linnemannia gamsii	L. gamsii AM1032 Hypothetical	hypothetical	143
AM1032_AM1032_CDS_product_hypothetical_protein_1756	Linnemannia gamsii	L. gamsii AM1032 Hypothetical	hypothetical	78
AM1032_AM1032_CDS_product_hypothetical_protein_1757	Linnemannia gamsii	L. gamsii AM1032 Hypothetical	hypothetical	101
AM1032_AM1032_CDS_product_hypothetical_protein_1758	Linnemannia gamsii	L. gamsii AM1032 Hypothetical	hypothetical	146
AM1032_AM1032_CDS_product_hypothetical_protein_1759	Linnemannia gamsii	L. gamsii AM1032 Hypothetical	hypothetical	97
AM1032_AM1032_CDS_product_hypothetical_protein_1760	Linnemannia gamsii	L. gamsii AM1032 Hypothetical	hypothetical	247
AM1032_AM1032_CDS_product_hypothetical_protein_1761	Linnemannia gamsii	L. gamsii AM1032 Hypothetical	hypothetical	143
AM1032_AM1032_CDS_product_hypothetical_protein_1762	Linnemannia gamsii	L. gamsii AM1032 Hypothetical	hypothetical	375
AM1032_AM1032_CDS_product_hypothetical_protein_1763	Linnemannia gamsii	L. gamsii AM1032 Hypothetical	hypothetical	129
AM1032_AM1032_CDS_product_hypothetical_protein_1764	Linnemannia gamsii	L. gamsii AM1032 Hypothetical	hypothetical	104
AM1032_AM1032_CDS_product_hypothetical_protein_1765	Linnemannia gamsii	L. gamsii AM1032 Hypothetical	hypothetical	138
AM1032_AM1032_CDS_product_hypothetical_protein_1766	Linnemannia gamsii	L. gamsii AM1032 Hypothetical	hypothetical	268
AM1032_AM1032_CDS_product_hypothetical_protein_1767	Linnemannia gamsii	L. gamsii AM1032 Hypothetical	hypothetical	390
AM1032_AM1032_CDS_product_hypothetical_protein_1768	Linnemannia gamsii	L. gamsii AM1032 Hypothetical	hypothetical	245
AM1032_AM1032_CDS_product_hypothetical_protein_1769	Linnemannia gamsii	L. gamsii AM1032 Hypothetical	hypothetical	331
AM1032_AM1032_CDS_product_hypothetical_protein_1770	Linnemannia gamsii	L. gamsii AM1032 Hypothetical	hypothetical	180
AM1032_AM1032_CDS_product_hypothetical_protein_1771	Linnemannia gamsii	L. gamsii AM1032 Hypothetical	hypothetical	382
AM1032_AM1032_CDS_product_hypothetical_protein_1772	Linnemannia gamsii	L. gamsii AM1032 Hypothetical	hypothetical	103
AM1032_AM1032_CDS_product_hypothetical_protein_1773	Linnemannia gamsii	L. gamsii AM1032 Hypothetical	hypothetical	107
AM1032_AM1032_CDS_product_hypothetical_protein_1774	Linnemannia gamsii	L. gamsii AM1032 Hypothetical	hypothetical	91
AM1032_AM1032_CDS_product_hypothetical_protein_1775	Linnemannia gamsii	L. gamsii AM1032 Hypothetical	hypothetical	73
AM1032_AM1032_CDS_product_hypothetical_protein_1776	Linnemannia gamsii	L. gamsii AM1032 Hypothetical	hypothetical	266
AM1032_AM1032_CDS_product_hypothetical_protein_1777	Linnemannia gamsii	L. gamsii AM1032 Hypothetical	hypothetical	347
AM1032_AM1032_CDS_product_hypothetical_protein_1778	Linnemannia gamsii	L. gamsii AM1032 Hypothetical	hypothetical	82
AM1032_AM1032_CDS_product_hypothetical_protein_1779	Linnemannia gamsii	L. gamsii AM1032 Hypothetical	hypothetical	231
AM1032_AM1032_CDS_product_hypothetical_protein_1780	Linnemannia gamsii	L. gamsii AM1032 Hypothetical	hypothetical	109
AM1032_AM1032_CDS_product_hypothetical_protein_1781	Linnemannia gamsii	L. gamsii AM1032 Hypothetical	hypothetical	268
AM1032_AM1032_CDS_product_hypothetical_protein_1782	Linnemannia gamsii	L. gamsii AM1032 Hypothetical	hypothetical	158
AM1032_AM1032_CDS_product_hypothetical_protein_1783	Linnemannia gamsii	L. gamsii AM1032 Hypothetical	hypothetical	111
AM1032_AM1032_CDS_product_hypothetical_protein_1784	Linnemannia gamsii	L. gamsii AM1032 Hypothetical	hypothetical	104
AM1032_AM1032_CDS_product_hypothetical_protein_1785	Linnemannia gamsii	L. gamsii AM1032 Hypothetical	hypothetical	212
AM1032_AM1032_CDS_product_hypothetical_protein_1786	Linnemannia gamsii	L. gamsii AM1032 Hypothetical	hypothetical	125
AM1032_AM1032_CDS_product_hypothetical_protein_1787	Linnemannia gamsii	L. gamsii AM1032 Hypothetical	hypothetical	56
AM1032_AM1032_CDS_product_hypothetical_protein_1788	Linnemannia gamsii	L. gamsii AM1032 Hypothetical	hypothetical	234
AM1032_AM1032_CDS_product_hypothetical_protein_1789	Linnemannia gamsii	L. gamsii AM1032 Hypothetical	hypothetical	107
AM1032_AM1032_CDS_product_hypothetical_protein_1790	Linnemannia gamsii	L. gamsii AM1032 Hypothetical	hypothetical	333
AM1032_AM1032_CDS_product_hypothetical_protein_1791	Linnemannia gamsii	L. gamsii AM1032 Hypothetical	hypothetical	128
AM1032_AM1032_CDS_product_hypothetical_protein_1792	Linnemannia gamsii	L. gamsii AM1032 Hypothetical	hypothetical	295
AM1032_AM1032_CDS_product_hypothetical_protein_1793	Linnemannia gamsii	L. gamsii AM1032 Hypothetical	hypothetical	142
AM1032_AM1032_CDS_product_hypothetical_protein_1794	Linnemannia gamsii	L. gamsii AM1032 Hypothetical	hypothetical	245
AM1032_AM1032_CDS_product_hypothetical_protein_1795	Linnemannia gamsii	L. gamsii AM1032 Hypothetical	hypothetical	180
AM1032_AM1032_CDS_product_hypothetical_protein_1796	Linnemannia gamsii	L. gamsii AM1032 Hypothetical	hypothetical	119
AM1032_AM1032_CDS_product_hypothetical_protein_1797	Linnemannia gamsii	L. gamsii AM1032 Hypothetical	hypothetical	123
AM1032_AM1032_CDS_product_hypothetical_protein_1798	Linnemannia gamsii	L. gamsii AM1032 Hypothetical	hypothetical	162
AM1032_AM1032_CDS_product_hypothetical_protein_1799	Linnemannia gamsii	L. gamsii AM1032 Hypothetical	hypothetical	75
AM1032_AM1032_CDS_product_hypothetical_protein_1800	Linnemannia gamsii	L. gamsii AM1032 Hypothetical	hypothetical	95
AM1032_AM1032_CDS_product_hypothetical_protein_1801	Linnemannia gamsii	L. gamsii AM1032 Hypothetical	hypothetical	151
AM1032_AM1032_CDS_product_hypothetical_protein_1802	Linnemannia gamsii	L. gamsii AM1032 Hypothetical	hypothetical	58
AM1032_AM1032_CDS_product_hypothetical_protein_1803	Linnemannia gamsii	L. gamsii AM1032 Hypothetical	hypothetical	49
AM1032_AM1032_CDS_product_hypothetical_protein_1804	Linnemannia gamsii	L. gamsii AM1032 Hypothetical	hypothetical	151
AM1032_AM1032_CDS_product_hypothetical_protein_1805	Linnemannia gamsii	L. gamsii AM1032 Hypothetical	hypothetical	134
AM1032_AM1032_CDS_product_hypothetical_protein_1806	Linnemannia gamsii	L. gamsii AM1032 Hypothetical	hypothetical	67
AM1032_AM1032_CDS_product_hypothetical_protein_1807	Linnemannia gamsii	L. gamsii AM1032 Hypothetical	hypothetical	85
AM1032_AM1032_CDS_product_hypothetical_protein_1808	Linnemannia gamsii	L. gamsii AM1032 Hypothetical	hypothetical	89
AM1032_AM1032_CDS_product_hypothetical_protein_1809	Linnemannia gamsii	L. gamsii AM1032 Hypothetical	hypothetical	128
AM1032_AM1032_CDS_product_hypothetical_protein_1810	Linnemannia gamsii	L. gamsii AM1032 Hypothetical	hypothetical	141
AM1032_AM1032_CDS_product_hypothetical_protein_1811	Linnemannia gamsii	L. gamsii AM1032 Hypothetical	hypothetical	218
AM1032_AM1032_CDS_product_hypothetical_protein_1812	Linnemannia gamsii	L. gamsii AM1032 Hypothetical	hypothetical	78
AM1032_AM1032_CDS_product_hypothetical_protein_1813	Linnemannia gamsii	L. gamsii AM1032 Hypothetical	hypothetical	247
AM1032_AM1032_CDS_product_hypothetical_protein_1814	Linnemannia gamsii	L. gamsii AM1032 Hypothetical	hypothetical	471
AM1032_AM1032_CDS_product_hypothetical_protein_1815	Linnemannia gamsii	L. gamsii AM1032 Hypothetical	hypothetical	798
AM1032_AM1032_CDS_product_hypothetical_protein_1816	Linnemannia gamsii	L. gamsii AM1032 Hypothetical	hypothetical	1047
AM1032_AM1032_CDS_product_hypothetical_protein_1817	Linnemannia gamsii	L. gamsii AM1032 Hypothetical	hypothetical	161
AM1032_AM1032_CDS_product_hypothetical_protein_1818	Linnemannia gamsii	L. gamsii AM1032 Hypothetical	hypothetical	127
AM1032_AM1032_CDS_product_hypothetical_protein_1819	Linnemannia gamsii	L. gamsii AM1032 Hypothetical	hypothetical	78
AM1032_AM1032_CDS_product_hypothetical_protein_1820	Linnemannia gamsii	L. gamsii AM1032 Hypothetical	hypothetical	62
AM1032_AM1032_CDS_product_hypothetical_protein_1821	Linnemannia gamsii	L. gamsii AM1032 Hypothetical	hypothetical	57
AM1032_AM1032_CDS_product_hypothetical_protein_1822	Linnemannia gamsii	L. gamsii AM1032 Hypothetical	hypothetical	63
AM1032_AM1032_CDS_product_hypothetical_protein_1823	Linnemannia gamsii	L. gamsii AM1032 Hypothetical	hypothetical	184
AM1032_AM1032_CDS_product_hypothetical_protein_1824	Linnemannia gamsii	L. gamsii AM1032 Hypothetical	hypothetical	723
AM1032_AM1032_CDS_product_hypothetical_protein_1825	Linnemannia gamsii	L. gamsii AM1032 Hypothetical	hypothetical	422
AM1032_AM1032_CDS_product_hypothetical_protein_1826	Linnemannia gamsii	L. gamsii AM1032 Hypothetical	hypothetical	102
AM1032_AM1032_CDS_product_hypothetical_protein_1827	Linnemannia gamsii	L. gamsii AM1032 Hypothetical	hypothetical	594
AM1032_AM1032_CDS_product_hypothetical_protein_1828	Linnemannia gamsii	L. gamsii AM1032 Hypothetical	hypothetical	504
AM1032_AM1032_CDS_product_hypothetical_protein_1829	Linnemannia gamsii	L. gamsii AM1032 Hypothetical	hypothetical	43
AM1032_AM1032_CDS_product_hypothetical_protein_1830	Linnemannia gamsii	L. gamsii AM1032 Hypothetical	hypothetical	253
AM1032_AM1032_CDS_product_hypothetical_protein_1831	Linnemannia gamsii	L. gamsii AM1032 Hypothetical	hypothetical	104
AM1032_AM1032_CDS_product_hypothetical_protein_1832	Linnemannia gamsii	L. gamsii AM1032 Hypothetical	hypothetical	254
AM1032_AM1032_CDS_product_hypothetical_protein_1833	Linnemannia gamsii	L. gamsii AM1032 Hypothetical	hypothetical	446
AM1032_AM1032_CDS_product_hypothetical_protein_1834	Linnemannia gamsii	L. gamsii AM1032 Hypothetical	hypothetical	142
AM1032_AM1032_CDS_product_hypothetical_protein_1835	Linnemannia gamsii	L. gamsii AM1032 Hypothetical	hypothetical	351
AM1032_AM1032_CDS_product_hypothetical_protein_1836	Linnemannia gamsii	L. gamsii AM1032 Hypothetical	hypothetical	97
AM1032_AM1032_CDS_product_hypothetical_protein_1837	Linnemannia gamsii	L. gamsii AM1032 Hypothetical	hypothetical	191
AM1032_AM1032_CDS_product_hypothetical_protein_1838	Linnemannia gamsii	L. gamsii AM1032 Hypothetical	hypothetical	299
AM1032_AM1032_CDS_product_hypothetical_protein_1839	Linnemannia gamsii	L. gamsii AM1032 Hypothetical	hypothetical	183
AM1032_AM1032_CDS_product_hypothetical_protein_1840	Linnemannia gamsii	L. gamsii AM1032 Hypothetical	hypothetical	110
AM1032_AM1032_CDS_product_hypothetical_protein_1841	Linnemannia gamsii	L. gamsii AM1032 Hypothetical	hypothetical	123
AM1032_AM1032_CDS_product_hypothetical_protein_1842	Linnemannia gamsii	L. gamsii AM1032 Hypothetical	hypothetical	584
AM1032_AM1032_CDS_product_hypothetical_protein_1843	Linnemannia gamsii	L. gamsii AM1032 Hypothetical	hypothetical	68
AM1032_AM1032_CDS_product_hypothetical_protein_1844	Linnemannia gamsii	L. gamsii AM1032 Hypothetical	hypothetical	170
AM1032_AM1032_CDS_product_hypothetical_protein_1845	Linnemannia gamsii	L. gamsii AM1032 Hypothetical	hypothetical	102
AM1032_AM1032_CDS_product_hypothetical_protein_1846	Linnemannia gamsii	L. gamsii AM1032 Hypothetical	hypothetical	81
AM1032_AM1032_CDS_product_hypothetical_protein_1847	Linnemannia gamsii	L. gamsii AM1032 Hypothetical	hypothetical	350
AM1032_AM1032_CDS_product_hypothetical_protein_1848	Linnemannia gamsii	L. gamsii AM1032 Hypothetical	hypothetical	175
AM1032_AM1032_CDS_product_hypothetical_protein_1849	Linnemannia gamsii	L. gamsii AM1032 Hypothetical	hypothetical	331
AM1032_AM1032_CDS_product_hypothetical_protein_1850	Linnemannia gamsii	L. gamsii AM1032 Hypothetical	hypothetical	340
AM1032_AM1032_CDS_product_hypothetical_protein_1851	Linnemannia gamsii	L. gamsii AM1032 Hypothetical	hypothetical	146
AM1032_AM1032_CDS_product_hypothetical_protein_1852	Linnemannia gamsii	L. gamsii AM1032 Hypothetical	hypothetical	41
AM1032_AM1032_CDS_product_hypothetical_protein_1853	Linnemannia gamsii	L. gamsii AM1032 Hypothetical	hypothetical	750
AM1032_AM1032_CDS_product_hypothetical_protein_1854	Linnemannia gamsii	L. gamsii AM1032 Hypothetical	hypothetical	559
AM1032_AM1032_CDS_product_hypothetical_protein_1855	Linnemannia gamsii	L. gamsii AM1032 Hypothetical	hypothetical	282
AM1032_AM1032_CDS_product_hypothetical_protein_1856	Linnemannia gamsii	L. gamsii AM1032 Hypothetical	hypothetical	187
AM1032_AM1032_CDS_product_hypothetical_protein_1857	Linnemannia gamsii	L. gamsii AM1032 Hypothetical	hypothetical	98
AM1032_AM1032_CDS_product_hypothetical_protein_1858	Linnemannia gamsii	L. gamsii AM1032 Hypothetical	hypothetical	108
AM1032_AM1032_CDS_product_hypothetical_protein_1859	Linnemannia gamsii	L. gamsii AM1032 Hypothetical	hypothetical	80
AM1032_AM1032_CDS_product_hypothetical_protein_1860	Linnemannia gamsii	L. gamsii AM1032 Hypothetical	hypothetical	600
AM1032_AM1032_CDS_product_hypothetical_protein_1861	Linnemannia gamsii	L. gamsii AM1032 Hypothetical	hypothetical	171
AM1032_AM1032_CDS_product_hypothetical_protein_1862	Linnemannia gamsii	L. gamsii AM1032 Hypothetical	hypothetical	54
AM1032_AM1032_CDS_product_hypothetical_protein_1863	Linnemannia gamsii	L. gamsii AM1032 Hypothetical	hypothetical	57
AM1032_AM1032_CDS_product_hypothetical_protein_1864	Linnemannia gamsii	L. gamsii AM1032 Hypothetical	hypothetical	90
AM1032_AM1032_CDS_product_hypothetical_protein_1865	Linnemannia gamsii	L. gamsii AM1032 Hypothetical	hypothetical	45
AM1032_AM1032_CDS_product_hypothetical_protein_1866	Linnemannia gamsii	L. gamsii AM1032 Hypothetical	hypothetical	36
AM1032_AM1032_CDS_product_hypothetical_protein_1867	Linnemannia gamsii	L. gamsii AM1032 Hypothetical	hypothetical	85
AM1032_AM1032_CDS_product_hypothetical_protein_1868	Linnemannia gamsii	L. gamsii AM1032 Hypothetical	hypothetical	96
AM1032_AM1032_CDS_product_hypothetical_protein_1869	Linnemannia gamsii	L. gamsii AM1032 Hypothetical	hypothetical	555
AM1032_AM1032_CDS_product_hypothetical_protein_1870	Linnemannia gamsii	L. gamsii AM1032 Hypothetical	hypothetical	55
AM1032_AM1032_CDS_product_hypothetical_protein_1871	Linnemannia gamsii	L. gamsii AM1032 Hypothetical	hypothetical	81
AM1032_AM1032_CDS_product_hypothetical_protein_1872	Linnemannia gamsii	L. gamsii AM1032 Hypothetical	hypothetical	398
AM1032_AM1032_CDS_product_hypothetical_protein_1873	Linnemannia gamsii	L. gamsii AM1032 Hypothetical	hypothetical	246
AM1032_AM1032_CDS_product_hypothetical_protein_1874	Linnemannia gamsii	L. gamsii AM1032 Hypothetical	hypothetical	134
AM1032_AM1032_CDS_product_hypothetical_protein_1875	Linnemannia gamsii	L. gamsii AM1032 Hypothetical	hypothetical	45
AM1032_AM1032_CDS_product_hypothetical_protein_1876	Linnemannia gamsii	L. gamsii AM1032 Hypothetical	hypothetical	74
AM1032_AM1032_CDS_product_hypothetical_protein_1877	Linnemannia gamsii	L. gamsii AM1032 Hypothetical	hypothetical	269
AM1032_AM1032_CDS_product_hypothetical_protein_1878	Linnemannia gamsii	L. gamsii AM1032 Hypothetical	hypothetical	104
AM1032_AM1032_CDS_product_hypothetical_protein_1879	Linnemannia gamsii	L. gamsii AM1032 Hypothetical	hypothetical	29
AM1032_AM1032_CDS_product_hypothetical_protein_1880	Linnemannia gamsii	L. gamsii AM1032 Hypothetical	hypothetical	43
AM1032_AM1032_CDS_product_hypothetical_protein_1881	Linnemannia gamsii	L. gamsii AM1032 Hypothetical	hypothetical	526
AM1032_AM1032_CDS_product_Inorganic_pyrophosphatase_1882	Linnemannia gamsii	L. gamsii AM1032 Annotated	annotated	182
AM1032_AM1032_CDS_product_Inosine_5'_monophosphate_dehydrogenase_1883	Linnemannia gamsii	L. gamsii AM1032 Annotated	annotated	322
AM1032_AM1032_CDS_product_Isoleucine__tRNA_ligase_1884	Linnemannia gamsii	L. gamsii AM1032 Annotated	annotated	911
AM1032_AM1032_CDS_product_L_ribulose_5_phosphate_4_epimerase_1885	Linnemannia gamsii	L. gamsii AM1032 Annotated	annotated	84
AM1032_AM1032_CDS_product_Large_conductance_mechanosensitive_channel_1886	Linnemannia gamsii	L. gamsii AM1032 Annotated	annotated	95
AM1032_AM1032_CDS_product_Leucine__tRNA_ligase_1887	Linnemannia gamsii	L. gamsii AM1032 Annotated	annotated	844
AM1032_AM1032_CDS_product_Lon_protease_1_1888	Linnemannia gamsii	L. gamsii AM1032 Annotated	annotated	791
AM1032_AM1032_CDS_product_Lysine__tRNA_ligase_1889	Linnemannia gamsii	L. gamsii AM1032 Annotated	annotated	486
AM1032_AM1032_CDS_product_Methionine__tRNA_ligase_1890	Linnemannia gamsii	L. gamsii AM1032 Annotated	annotated	504
AM1032_AM1032_CDS_product_Methionine_aminopeptidase_1_1891	Linnemannia gamsii	L. gamsii AM1032 Annotated	annotated	250
AM1032_AM1032_CDS_product_Methylated_DNA__protein_cysteine_1892	Linnemannia gamsii	L. gamsii AM1032 Annotated	annotated	117
AM1032_AM1032_CDS_product_Nucleoside_diphosphate_kinase_1893	Linnemannia gamsii	L. gamsii AM1032 Annotated	annotated	135
AM1032_AM1032_CDS_product_Nucleotide_binding_protein_ExpZ_1894	Linnemannia gamsii	L. gamsii AM1032 Annotated	annotated	537
AM1032_AM1032_CDS_product_Peptide_chain_release_factor_1_1895	Linnemannia gamsii	L. gamsii AM1032 Annotated	annotated	364
AM1032_AM1032_CDS_product_Peptidyl_tRNA_hydrolase_1896	Linnemannia gamsii	L. gamsii AM1032 Annotated	annotated	174
AM1032_AM1032_CDS_product_Phenylalanine__tRNA_ligase_alpha_subunit_1897	Linnemannia gamsii	L. gamsii AM1032 Annotated	annotated	353
AM1032_AM1032_CDS_product_Phenylalanine__tRNA_ligase_beta_subunit_1898	Linnemannia gamsii	L. gamsii AM1032 Annotated	annotated	693
AM1032_AM1032_CDS_product_Polyribonucleotide_nucleotidyltransferase_1899	Linnemannia gamsii	L. gamsii AM1032 Annotated	annotated	628
AM1032_AM1032_CDS_product_Primer_independent_DNA_polymerase_PolB_1900	Linnemannia gamsii	L. gamsii AM1032 Annotated	annotated	906
AM1032_AM1032_CDS_product_Proline__tRNA_ligase_1901	Linnemannia gamsii	L. gamsii AM1032 Annotated	annotated	477
AM1032_AM1032_CDS_product_Protein_GrpE_1902	Linnemannia gamsii	L. gamsii AM1032 Annotated	annotated	170
AM1032_AM1032_CDS_product_Protein_hit_1903	Linnemannia gamsii	L. gamsii AM1032 Annotated	annotated	123
AM1032_AM1032_CDS_product_Protein_RecA_1904	Linnemannia gamsii	L. gamsii AM1032 Annotated	annotated	337
AM1032_AM1032_CDS_product_Protein_translocase_subunit_SecA_1905	Linnemannia gamsii	L. gamsii AM1032 Annotated	annotated	732
AM1032_AM1032_CDS_product_Protein_translocase_subunit_SecE_1906	Linnemannia gamsii	L. gamsii AM1032 Annotated	annotated	171
AM1032_AM1032_CDS_product_Protein_translocase_subunit_SecY_1907	Linnemannia gamsii	L. gamsii AM1032 Annotated	annotated	472
AM1032_AM1032_CDS_product_Putative_3_methyladenine_DNA_glycosylase_1908	Linnemannia gamsii	L. gamsii AM1032 Annotated	annotated	200
AM1032_AM1032_CDS_product_Putative_aminoacrylate_hydrolase_RutD_1909	Linnemannia gamsii	L. gamsii AM1032 Annotated	annotated	353
AM1032_AM1032_CDS_product_putative_endonuclease_4_1910	Linnemannia gamsii	L. gamsii AM1032 Annotated	annotated	285
AM1032_AM1032_CDS_product_putative_metal_dependent_hydrolase_YcfH_1911	Linnemannia gamsii	L. gamsii AM1032 Annotated	annotated	261
AM1032_AM1032_CDS_product_Putative_pre_16S_rRNA_nuclease_1912	Linnemannia gamsii	L. gamsii AM1032 Annotated	annotated	139
AM1032_AM1032_CDS_product_putative_protein_1913	Linnemannia gamsii	L. gamsii AM1032 Annotated	annotated	93
AM1032_AM1032_CDS_product_putative_protein_1914	Linnemannia gamsii	L. gamsii AM1032 Annotated	annotated	126
AM1032_AM1032_CDS_product_putative_protein_1915	Linnemannia gamsii	L. gamsii AM1032 Annotated	annotated	96
AM1032_AM1032_CDS_product_putative_protein_1916	Linnemannia gamsii	L. gamsii AM1032 Annotated	annotated	94
AM1032_AM1032_CDS_product_putative_protein_1917	Linnemannia gamsii	L. gamsii AM1032 Annotated	annotated	138
AM1032_AM1032_CDS_product_putative_protein_1918	Linnemannia gamsii	L. gamsii AM1032 Annotated	annotated	94
AM1032_AM1032_CDS_product_putative_protein_1919	Linnemannia gamsii	L. gamsii AM1032 Annotated	annotated	96
AM1032_AM1032_CDS_product_Putative_TrmH_family_tRNArRNA_methyltransferase_1920	Linnemannia gamsii	L. gamsii AM1032 Annotated	annotated	247
AM1032_AM1032_CDS_product_putative_tRNA_sulfurtransferase_1921	Linnemannia gamsii	L. gamsii AM1032 Annotated	annotated	388
AM1032_AM1032_CDS_product_Release_factor_glutamine_methyltransferase_1922	Linnemannia gamsii	L. gamsii AM1032 Annotated	annotated	293
AM1032_AM1032_CDS_product_Ribonuclease_3_1923	Linnemannia gamsii	L. gamsii AM1032 Annotated	annotated	225
AM1032_AM1032_CDS_product_Ribonuclease_HII_1924	Linnemannia gamsii	L. gamsii AM1032 Annotated	annotated	218
AM1032_AM1032_CDS_product_Ribonuclease_J_1_1925	Linnemannia gamsii	L. gamsii AM1032 Annotated	annotated	563
AM1032_AM1032_CDS_product_Ribonuclease_J_2_1926	Linnemannia gamsii	L. gamsii AM1032 Annotated	annotated	532
AM1032_AM1032_CDS_product_Ribonuclease_P_protein_component_1927	Linnemannia gamsii	L. gamsii AM1032 Annotated	annotated	142
AM1032_AM1032_CDS_product_Ribonuclease_Y_1928	Linnemannia gamsii	L. gamsii AM1032 Annotated	annotated	504
AM1032_AM1032_CDS_product_Ribosomal_large_subunit_pseudouridine_synthase_D_1929	Linnemannia gamsii	L. gamsii AM1032 Annotated	annotated	230
AM1032_AM1032_CDS_product_Ribosomal_RNA_small_subunit_methyltransferase_A_1930	Linnemannia gamsii	L. gamsii AM1032 Annotated	annotated	294
AM1032_AM1032_CDS_product_Ribosomal_RNA_small_subunit_methyltransferase_H_1931	Linnemannia gamsii	L. gamsii AM1032 Annotated	annotated	295
AM1032_AM1032_CDS_product_Ribosome_binding_ATPase_YchF_1932	Linnemannia gamsii	L. gamsii AM1032 Annotated	annotated	356
AM1032_AM1032_CDS_product_Ribosome_binding_factor_A_1933	Linnemannia gamsii	L. gamsii AM1032 Annotated	annotated	137
AM1032_AM1032_CDS_product_Ribosome_recycling_factor_1934	Linnemannia gamsii	L. gamsii AM1032 Annotated	annotated	185
AM1032_AM1032_CDS_product_RNA_polymerase_sigma_factor_RpoS_1935	Linnemannia gamsii	L. gamsii AM1032 Annotated	annotated	310
AM1032_AM1032_CDS_product_Serine__tRNA_ligase_1936	Linnemannia gamsii	L. gamsii AM1032 Annotated	annotated	407
AM1032_AM1032_CDS_product_Serinethreonine_protein_kinase_PknD_1937	Linnemannia gamsii	L. gamsii AM1032 Annotated	annotated	851
AM1032_AM1032_CDS_product_Serinethreonine_protein_kinase_PknD_1938	Linnemannia gamsii	L. gamsii AM1032 Annotated	annotated	437
AM1032_AM1032_CDS_product_Serinethreonine_protein_kinase_PknD_1939	Linnemannia gamsii	L. gamsii AM1032 Annotated	annotated	911
AM1032_AM1032_CDS_product_Spore_protein_SP21_1940	Linnemannia gamsii	L. gamsii AM1032 Annotated	annotated	150
AM1032_AM1032_CDS_product_SsrA_binding_protein_1941	Linnemannia gamsii	L. gamsii AM1032 Annotated	annotated	161
AM1032_AM1032_CDS_product_Thiol:disulfide_interchange_protein_DsbD_1942	Linnemannia gamsii	L. gamsii AM1032 Annotated	annotated	107
AM1032_AM1032_CDS_product_Thioredoxin_reductase_1943	Linnemannia gamsii	L. gamsii AM1032 Annotated	annotated	315
AM1032_AM1032_CDS_product_Threonine__tRNA_ligase_1_1944	Linnemannia gamsii	L. gamsii AM1032 Annotated	annotated	413
AM1032_AM1032_CDS_product_Toxin_HigB_1_1945	Linnemannia gamsii	L. gamsii AM1032 Annotated	annotated	93
AM1032_AM1032_CDS_product_Toxin_RelG_1946	Linnemannia gamsii	L. gamsii AM1032 Annotated	annotated	101
AM1032_AM1032_CDS_product_Toxin_RelG_1947	Linnemannia gamsii	L. gamsii AM1032 Annotated	annotated	100
AM1032_AM1032_CDS_product_Toxin_RelG_1948	Linnemannia gamsii	L. gamsii AM1032 Annotated	annotated	101
AM1032_AM1032_CDS_product_Transcription_antitermination_protein_NusB_1949	Linnemannia gamsii	L. gamsii AM1032 Annotated	annotated	150
AM1032_AM1032_CDS_product_Transcription_elongation_factor_GreA_1950	Linnemannia gamsii	L. gamsii AM1032 Annotated	annotated	164
AM1032_AM1032_CDS_product_Transcription_terminationantitermination_protein_1951	Linnemannia gamsii	L. gamsii AM1032 Annotated	annotated	194
AM1032_AM1032_CDS_product_Transcription_terminationantitermination_protein_1952	Linnemannia gamsii	L. gamsii AM1032 Annotated	annotated	382
AM1032_AM1032_CDS_product_Translation_initiation_factor_IF_1_1953	Linnemannia gamsii	L. gamsii AM1032 Annotated	annotated	73
AM1032_AM1032_CDS_product_Translation_initiation_factor_IF_2_1954	Linnemannia gamsii	L. gamsii AM1032 Annotated	annotated	618
AM1032_AM1032_CDS_product_Translation_initiation_factor_IF_3_1955	Linnemannia gamsii	L. gamsii AM1032 Annotated	annotated	187
AM1032_AM1032_CDS_product_tRNA__guanine_N_1____methyltransferase_1956	Linnemannia gamsii	L. gamsii AM1032 Annotated	annotated	238
AM1032_AM1032_CDS_product_tRNA_Ile__lysidine_synthase_1957	Linnemannia gamsii	L. gamsii AM1032 Annotated	annotated	311
AM1032_AM1032_CDS_product_tRNA_modification_GTPase_MnmE_1958	Linnemannia gamsii	L. gamsii AM1032 Annotated	annotated	460
AM1032_AM1032_CDS_product_tRNA_N6_adenosine_threonylcarbamoyltransferase_1959	Linnemannia gamsii	L. gamsii AM1032 Annotated	annotated	317
AM1032_AM1032_CDS_product_tRNA_pseudouridine_synthase_A_1960	Linnemannia gamsii	L. gamsii AM1032 Annotated	annotated	259
AM1032_AM1032_CDS_product_tRNA_specific_2_thiouridylase_MnmA_1961	Linnemannia gamsii	L. gamsii AM1032 Annotated	annotated	388
AM1032_AM1032_CDS_product_tRNA_threonylcarbamoyladenosine_biosynthesis_1962	Linnemannia gamsii	L. gamsii AM1032 Annotated	annotated	154
AM1032_AM1032_CDS_product_tRNA_uridine_5_carboxymethylaminomethyl_1963	Linnemannia gamsii	L. gamsii AM1032 Annotated	annotated	629
AM1032_AM1032_CDS_product_Tryptophan__tRNA_ligase_1964	Linnemannia gamsii	L. gamsii AM1032 Annotated	annotated	330
AM1032_AM1032_CDS_product_Tyrosine__tRNA_ligase_1965	Linnemannia gamsii	L. gamsii AM1032 Annotated	annotated	395
AM1032_AM1032_CDS_product_Uracil_DNA_glycosylase_1966	Linnemannia gamsii	L. gamsii AM1032 Annotated	annotated	234
AM1032_AM1032_CDS_product_UvrABC_system_protein_B_1967	Linnemannia gamsii	L. gamsii AM1032 Annotated	annotated	653
AM1032_AM1032_CDS_product_UvrABC_system_protein_C_1968	Linnemannia gamsii	L. gamsii AM1032 Annotated	annotated	532
AM1032_AM1032_CDS_product_Valine__tRNA_ligase_1969	Linnemannia gamsii	L. gamsii AM1032 Annotated	annotated	856
AM1032_AM1032_CDS_product_Vitamin_B12_import_ATP_binding_protein_BtuD_1970	Linnemannia gamsii	L. gamsii AM1032 Annotated	annotated	692
AM1032_AM1032_CDS_product_Vitamin_B12_import_ATP_binding_protein_BtuD_1971	Linnemannia gamsii	L. gamsii AM1032 Annotated	annotated	556
AM1032_AM1032_CDS_product_Vitamin_B12_import_ATP_binding_protein_BtuD_1972	Linnemannia gamsii	L. gamsii AM1032 Annotated	annotated	503
AM1032_AM1032_CDS_product_2',3'_cyclic_nucleotide_2'_phosphodiesterase_1973	Linnemannia gamsii	L. gamsii AM1032 Annotated	annotated	271
AM1032_AM1032_CDS_product_3_phenylpropionatecinnamic_acid_dioxygenase_1974	Linnemannia gamsii	L. gamsii AM1032 Annotated	annotated	122
AM1032_AM1032_CDS_product_3',5'_cyclic_adenosine_monophosphate_1975	Linnemannia gamsii	L. gamsii AM1032 Annotated	annotated	1359
AM1032_AM1032_CDS_product_30S_ribosomal_protein_S10_1976	Linnemannia gamsii	L. gamsii AM1032 Annotated	annotated	110
AM1032_AM1032_CDS_product_30S_ribosomal_protein_S11_1977	Linnemannia gamsii	L. gamsii AM1032 Annotated	annotated	133
AM1032_AM1032_CDS_product_30S_ribosomal_protein_S12_1978	Linnemannia gamsii	L. gamsii AM1032 Annotated	annotated	137
AM1032_AM1032_CDS_product_30S_ribosomal_protein_S13_1979	Linnemannia gamsii	L. gamsii AM1032 Annotated	annotated	126
AM1032_AM1032_CDS_product_30S_ribosomal_protein_S14_1980	Linnemannia gamsii	L. gamsii AM1032 Annotated	annotated	61
AM1032_AM1032_CDS_product_30S_ribosomal_protein_S16_1981	Linnemannia gamsii	L. gamsii AM1032 Annotated	annotated	79
AM1032_AM1032_CDS_product_30S_ribosomal_protein_S17_1982	Linnemannia gamsii	L. gamsii AM1032 Annotated	annotated	80
AM1032_AM1032_CDS_product_30S_ribosomal_protein_S19_1983	Linnemannia gamsii	L. gamsii AM1032 Annotated	annotated	89
AM1032_AM1032_CDS_product_30S_ribosomal_protein_S2_1984	Linnemannia gamsii	L. gamsii AM1032 Annotated	annotated	243
AM1032_AM1032_CDS_product_30S_ribosomal_protein_S20_1985	Linnemannia gamsii	L. gamsii AM1032 Annotated	annotated	91
AM1032_AM1032_CDS_product_30S_ribosomal_protein_S3_1986	Linnemannia gamsii	L. gamsii AM1032 Annotated	annotated	232
AM1032_AM1032_CDS_product_30S_ribosomal_protein_S4_1987	Linnemannia gamsii	L. gamsii AM1032 Annotated	annotated	206
AM1032_AM1032_CDS_product_30S_ribosomal_protein_S5_1988	Linnemannia gamsii	L. gamsii AM1032 Annotated	annotated	162
AM1032_AM1032_CDS_product_30S_ribosomal_protein_S7_1989	Linnemannia gamsii	L. gamsii AM1032 Annotated	annotated	156
AM1032_AM1032_CDS_product_30S_ribosomal_protein_S8_1990	Linnemannia gamsii	L. gamsii AM1032 Annotated	annotated	131
AM1032_AM1032_CDS_product_30S_ribosomal_protein_S9_1991	Linnemannia gamsii	L. gamsii AM1032 Annotated	annotated	136
AM1032_AM1032_CDS_product_4_hydroxybenzoate_polyprenyltransferase,_1992	Linnemannia gamsii	L. gamsii AM1032 Annotated	annotated	79
AM1032_AM1032_CDS_product_5_amino_6__5_phospho_D_ribitylamino_uracil_1993	Linnemannia gamsii	L. gamsii AM1032 Annotated	annotated	301
AM1032_AM1032_CDS_product_50S_ribosomal_protein_L1_1994	Linnemannia gamsii	L. gamsii AM1032 Annotated	annotated	223
AM1032_AM1032_CDS_product_50S_ribosomal_protein_L10_1995	Linnemannia gamsii	L. gamsii AM1032 Annotated	annotated	161
AM1032_AM1032_CDS_product_50S_ribosomal_protein_L11_1996	Linnemannia gamsii	L. gamsii AM1032 Annotated	annotated	129
AM1032_AM1032_CDS_product_50S_ribosomal_protein_L13_1997	Linnemannia gamsii	L. gamsii AM1032 Annotated	annotated	149
AM1032_AM1032_CDS_product_50S_ribosomal_protein_L14_1998	Linnemannia gamsii	L. gamsii AM1032 Annotated	annotated	123
AM1032_AM1032_CDS_product_50S_ribosomal_protein_L15_1999	Linnemannia gamsii	L. gamsii AM1032 Annotated	annotated	136
[truncated: 67 more rows]
